# Supplementary material for: Immune Activation and Inflammatory Response Mediated by the NOD/Toll-like Receptor Signaling Pathway—The Potential Mechanism of Bullfrog (Lithobates catesbeiana) Meningitis Caused by Elizabethkingia miricola
Source: Int J Mol Sci. 2023 Sep 26;24(19):14554. doi: 10.3390/ijms241914554 (PMC10572524; doi:10.3390/ijms241914554)
Supplement: Supplementary file 1 [file ijms-24-14554-s001.zip]

Archive with 3 entries (3 files):
- Supplementary materials (Figure).pdf
- Supplementary materials (Table).pdf
- Table S4.xls
