# Supplementary material for: Immune Activation and Inflammatory Response Mediated by the NOD/Toll-like Receptor Signaling Pathway—The Potential Mechanism of Bullfrog (Lithobates catesbeiana) Meningitis Caused by Elizabethkingia miricola
Source: Int J Mol Sci. 2023 Sep 26;24(19):14554. doi: 10.3390/ijms241914554 (PMC10572524; doi:10.3390/ijms241914554)
Supplement: Supplementary file 1 [file ijms-24-14554-s001.zip › Table S4.xls]

Table S4. The DEGs in brain transcriptome of bullfrog.
gene_id	gene_name	log2fc	pvalue	padjust	regulate	KO_name
gene-AB205_0176190	AB205_0176190	10.61452597	1.26E-05	0.000312548	up	F13B
gene-AB205_0080800	AB205_0080800	9.536192349	5.14E-06	0.000140929	up	HPX
gene-AB205_0100720	AB205_0100720	8.979067987	6.31E-05	0.001205292	up
gene-AB205_0151360	AB205_0151360	8.044236521	1.08E-09	6.87E-08	up	COX4
gene-AB205_0108750	AB205_0108750	7.56832719	8.41E-09	4.43E-07	up
gene-AB205_0043900	AB205_0043900	7.222627472	1.08E-07	4.64E-06	up	PLEKHG4
gene-AB205_0091640	AB205_0091640	7.174920586	2.87E-06	8.54E-05	up	CTRB
gene-AB205_0197030	AB205_0197030	7.11409295	3.40E-07	1.30E-05	up
gene-AB205_0157280	AB205_0157280	6.586429601	1.49E-12	1.58E-10	up
gene-AB205_0010270	AB205_0010270	6.398102001	0.000173482	0.002818981	up	TYRP1
gene-AB205_0075620	AB205_0075620	6.317654476	0.000409774	0.005697097	up
gene-AB205_0048880	AB205_0048880	6.233827246	0.000507173	0.006759867	up	TM4SF1
gene-AB205_0068060	AB205_0068060	6.179364745	1.87E-18	6.02E-16	up	GBP1_3_4_7
gene-AB205_0152490	AB205_0152490	6.152166445	0.001838323	0.018602392	up	ACTN2_3
gene-AB205_0001630	AB205_0001630	6.062936703	4.07E-05	0.000832387	up	PRF1
gene-AB205_0086410	AB205_0086410	6.048996869	0.002800725	0.025529603	up
gene-AB205_0198820	AB205_0198820	5.856416142	0.000135051	0.002277679	up
gene-AB205_0159470	AB205_0159470	5.610217422	1.21E-06	4.03E-05	up
gene-AB205_0054740	AB205_0054740	5.540062847	1.45E-10	1.10E-08	up
gene-AB205_0026220	AB205_0026220	5.522296055	0.005596484	0.043185306	up
gene-AB205_0153770	AB205_0153770	5.471847068	2.60E-06	7.78E-05	up
gene-AB205_0183820	AB205_0183820	5.45468202	0.001590806	0.016659565	up	CD84
gene-AB205_0107770	AB205_0107770	5.370005087	0.000996233	0.01160054	up
gene-AB205_0125920	AB205_0125920	5.341072998	2.59E-23	1.52E-20	up	deoA, TYMP
gene-AB205_0116210	AB205_0116210	5.338626689	4.52E-43	9.72E-40	up	GBP1_3_4_7
gene-AB205_0059450	AB205_0059450	5.327242355	0.002496461	0.023357023	up	CYFIP
gene-AB205_0004510	AB205_0004510	5.280585403	0.004284297	0.035501603	up	PARP10_14_15
gene-AB205_0024780	AB205_0024780	5.23232773	0.000749434	0.009288368	up
gene-AB205_0181580	AB205_0181580	5.191608951	0.005884599	0.044705623	up	ASCC3
gene-AB205_0103330	AB205_0103330	5.188472768	2.65E-52	8.53E-49	up
gene-AB205_0001940	AB205_0001940	5.183517647	3.83E-12	3.89E-10	up	C3
gene-AB205_0011280	AB205_0011280	5.09799589	4.19E-15	8.06E-13	up	IL1B
gene-AB205_0163580	AB205_0163580	5.001062194	0.003073532	0.027385853	up
gene-AB205_0017700	AB205_0017700	4.99269647	1.19E-08	6.09E-07	up	FGG
gene-AB205_0002080	AB205_0002080	4.955686444	3.20E-06	9.38E-05	up
gene-AB205_0147160	AB205_0147160	4.948110151	4.98E-07	1.82E-05	up	SIGLEC5, CD170
gene-AB205_0011290	AB205_0011290	4.93474784	1.85E-11	1.64E-09	up	IL1B
gene-AB205_0039090	AB205_0039090	4.900473413	4.45E-06	0.00012449	up	BATF
gene-AB205_0022670	AB205_0022670	4.876102738	5.27E-05	0.001036912	up
gene-AB205_0029940	AB205_0029940	4.834002746	3.97E-16	9.30E-14	up	IRAK3
gene-AB205_0114390	AB205_0114390	4.802798939	0.000381382	0.005383573	up	MMP1
gene-AB205_0180040	AB205_0180040	4.788361675	0.002220841	0.021383057	up
gene-AB205_0049100	AB205_0049100	4.776576595	1.25E-06	4.13E-05	up
gene-AB205_0001950	AB205_0001950	4.764251889	5.77E-06	0.000155642	up	C3
gene-AB205_0161230	AB205_0161230	4.708271373	0.002794921	0.025520216	up	PRF1
gene-AB205_0178470	AB205_0178470	4.706776373	0.002791044	0.025502869	up
gene-AB205_0118900	AB205_0118900	4.667677341	0.000402276	0.005615677	up	MOG;BTN, CD277
gene-AB205_0128840	AB205_0128840	4.513015819	1.33E-05	0.000325808	up	TRIM63, MURF1
gene-AB205_0175960	AB205_0175960	4.506461094	4.43E-11	3.71E-09	up	TNFAIP2, EXOC3L3
gene-AB205_0076350	AB205_0076350	4.390913131	3.55E-06	0.000102593	up	FGB
gene-AB205_0043150	AB205_0043150	4.382847804	1.06E-29	1.05E-26	up	C3
gene-AB205_0060950	AB205_0060950	4.380988383	3.55E-20	1.35E-17	up	PGRP
gene-AB205_0199870	AB205_0199870	4.303935916	5.86E-11	4.73E-09	up	FCRL, IRTA, CD307
gene-AB205_0210220	AB205_0210220	4.302585067	0.000106491	0.00187187	up	FCRL, IRTA, CD307
gene-AB205_0142980	AB205_0142980	4.201116588	0.004304743	0.035579623	up	IGH
gene-AB205_0184730	AB205_0184730	4.183976511	6.58E-10	4.33E-08	up	TRPV3
gene-AB205_0104150	AB205_0104150	4.158504364	2.85E-08	1.39E-06	up
gene-AB205_0189640	AB205_0189640	4.145076708	9.91E-33	1.28E-29	up	GIF, IF
gene-AB205_0042410	AB205_0042410	4.114411899	3.73E-06	0.000107044	up	PDCD1LG2, CD273
gene-AB205_0149530	AB205_0149530	4.077896157	2.91E-20	1.16E-17	up	RHOG
gene-AB205_0206460	AB205_0206460	4.066798101	2.38E-11	2.07E-09	up	IL8, CXCL8
gene-AB205_0119930	AB205_0119930	4.060664823	1.89E-07	7.68E-06	up
gene-AB205_0096750	AB205_0096750	4.056825256	3.02E-13	3.86E-11	up	CXCL11, I-TAC;CXCL10, IP10
gene-AB205_0030860	AB205_0030860	4.046954356	4.20E-07	1.56E-05	up	IL18R1, IL1RRP, CD218a
gene-AB205_0188480	AB205_0188480	3.987454907	2.19E-09	1.30E-07	up	GZMA
gene-AB205_0122530	AB205_0122530	3.98711269	0.001128284	0.012871022	up	CABP1_2_4_5
gene-AB205_0149960	AB205_0149960	3.951601605	2.79E-08	1.37E-06	up	CXCL10, IP10
gene-AB205_0031230	AB205_0031230	3.928760049	6.00E-09	3.24E-07	up	IGFBP1
gene-AB205_0140280	AB205_0140280	3.902665047	4.32E-14	6.72E-12	up	CST7
gene-AB205_0122300	AB205_0122300	3.898785819	5.49E-21	2.36E-18	up	IRG1
gene-AB205_0175220	AB205_0175220	3.896797674	0.001347508	0.014621991	up	ETS2
gene-AB205_0012780	AB205_0012780	3.891098569	1.54E-05	0.000368516	up	MMP13;MMP7
gene-AB205_0004500	AB205_0004500	3.882780459	0.005458011	0.042498045	up
gene-AB205_0167990	AB205_0167990	3.882219321	0.00106897	0.012325159	up
gene-AB205_0213470	AB205_0213470	3.878173453	4.91E-05	0.000975991	up	FCRL, IRTA, CD307
gene-AB205_0143190	AB205_0143190	3.863912565	1.89E-05	0.000437574	up	NCR3LG1, B7H6;SIRPA_B1_G, CD172
gene-AB205_0079370	AB205_0079370	3.85365735	9.35E-05	0.00167835	up	F13B
gene-AB205_0048090	AB205_0048090	3.84178845	9.59E-06	0.000244493	up	C3
gene-AB205_0012790	AB205_0012790	3.84049255	6.67E-06	0.000178079	up	MMP13;MMP7
gene-AB205_0085240	AB205_0085240	3.820465043	1.53E-06	4.94E-05	up
gene-AB205_0046280	AB205_0046280	3.818622267	6.02E-12	5.89E-10	up
gene-AB205_0039380	AB205_0039380	3.786131968	1.29E-11	1.18E-09	up	PYCARD, ASC
gene-AB205_0019810	AB205_0019810	3.780326277	2.46E-07	9.75E-06	up	ALOXE3
gene-AB205_0211690	AB205_0211690	3.763194149	0.005553872	0.043036669	up	MRC, CD206, CD280
gene-AB205_0095570	AB205_0095570	3.758428332	1.17E-21	5.40E-19	up	HK
gene-AB205_0014380	AB205_0014380	3.756416491	0.001353101	0.014670339	up	GZMB
gene-AB205_0185740	AB205_0185740	3.754568323	1.27E-16	3.22E-14	up	SPACA4, SAMP14;LY6D_E_F_G6_H
gene-AB205_0065970	AB205_0065970	3.746468861	0.000674929	0.008537194	up	RASGRP2
gene-AB205_0081810	AB205_0081810	3.725953546	2.10E-09	1.26E-07	up	CSF2RA, GMCSFR, CD116
gene-AB205_0017710	AB205_0017710	3.723584686	0.000138067	0.002316429	up	FGB
gene-AB205_0034680	AB205_0034680	3.68657604	3.00E-16	7.29E-14	up	EDN1
gene-AB205_0037080	AB205_0037080	3.665282132	1.63E-05	0.000387241	up	GBP6;GBP1_3_4_7
gene-AB205_0082060	AB205_0082060	3.664466195	2.11E-06	6.56E-05	up
gene-AB205_0105010	AB205_0105010	3.658008061	1.37E-16	3.40E-14	up	FOSL1
gene-AB205_0201830	AB205_0201830	3.594588385	0.000152031	0.002524463	up	NCR3LG1, B7H6
gene-AB205_0021170	AB205_0021170	3.563713743	0.001421692	0.015209513	up	MOV10
gene-AB205_0041400	AB205_0041400	3.542234393	2.51E-05	0.000559465	up
gene-AB205_0048100	AB205_0048100	3.490945518	3.37E-13	4.27E-11	up	C3
gene-AB205_0073890	AB205_0073890	3.479508713	0.004216478	0.035052192	up	FCRL, IRTA, CD307
gene-AB205_0042690	AB205_0042690	3.448134536	3.35E-05	0.000713046	up
gene-AB205_0043800	AB205_0043800	3.437004505	6.01E-13	7.18E-11	up	TRAF1
gene-AB205_0014640	AB205_0014640	3.432788348	6.70E-09	3.59E-07	up	MLKL
gene-AB205_0165860	AB205_0165860	3.4189344	3.27E-05	0.000698196	up	VPREB, CD179a
gene-AB205_0140360	AB205_0140360	3.396162091	0.000109059	0.001902081	up
gene-AB205_0170660	AB205_0170660	3.393645006	3.09E-37	4.77E-34	up	CTSS
gene-AB205_0123530	AB205_0123530	3.389284864	3.13E-10	2.22E-08	up	PARP10_14_15
gene-AB205_0131330	AB205_0131330	3.387832894	0.002062251	0.020326323	up	MOV10
gene-AB205_0199970	AB205_0199970	3.358429255	0.000417957	0.005785931	up	ALDH1A
gene-AB205_0192150	AB205_0192150	3.353883989	2.32E-05	0.00052058	up
gene-AB205_0051260	AB205_0051260	3.342070691	4.39E-26	3.54E-23	up	ITGAM, CD11b
gene-AB205_0103250	AB205_0103250	3.334531467	1.85E-09	1.12E-07	up
gene-AB205_0182060	AB205_0182060	3.334298777	0.000243586	0.003745818	up	PRSS57, NSP4
gene-AB205_0037970	AB205_0037970	3.304091508	0.005247774	0.041330993	up	MB21D1
gene-AB205_0087840	AB205_0087840	3.29185306	0.005533383	0.043014406	up	WHSC1, MMSET, NSD2
gene-AB205_0016130	AB205_0016130	3.287059404	0.000158597	0.002619996	up	IFITM
gene-AB205_0048850	AB205_0048850	3.279332164	2.48E-06	7.51E-05	up	NCR3LG1, B7H6
gene-AB205_0103980	AB205_0103980	3.256552958	1.16E-11	1.09E-09	up	SIGLEC5, CD170
gene-AB205_0201080	AB205_0201080	3.248331028	1.06E-12	1.15E-10	up	DHRS9
gene-AB205_0050070	AB205_0050070	3.244967779	7.11E-09	3.79E-07	up
gene-AB205_0009740	AB205_0009740	3.236921962	0.001850059	0.018691821	up	CD84
gene-AB205_0025980	AB205_0025980	3.217423332	2.35E-13	3.09E-11	up	PARP10_14_15
gene-AB205_0122620	AB205_0122620	3.178447473	0.004942642	0.039608672	up	PNLIPRP2, PLRP2
gene-AB205_0030730	AB205_0030730	3.17779625	0.001691686	0.017489769	up	KLHL22, KELCHL
gene-AB205_0065930	AB205_0065930	3.16559686	2.54E-05	0.000566749	up	CFI
gene-AB205_0177390	AB205_0177390	3.132424466	1.85E-10	1.38E-08	up
gene-AB205_0188510	AB205_0188510	3.131718253	3.89E-05	0.000801715	up	SIGLEC5, CD170
gene-AB205_0024940	AB205_0024940	3.130303125	0.000629206	0.008069602	up
gene-AB205_0083330	AB205_0083330	3.124057905	0.000781385	0.009619682	up
gene-AB205_0052620	AB205_0052620	3.112481912	3.87E-07	1.45E-05	up	DHX58, LGP2
gene-AB205_0179100	AB205_0179100	3.107967321	1.51E-06	4.90E-05	up	PRKCD
gene-AB205_0114710	AB205_0114710	3.107458096	4.95E-08	2.30E-06	up	C9
gene-AB205_0098630	AB205_0098630	3.104199866	1.37E-28	1.18E-25	up	IRF1
gene-AB205_0193850	AB205_0193850	3.095804265	4.03E-17	1.06E-14	up	SLC2A3, GLUT3
gene-AB205_0110800	AB205_0110800	3.091094838	7.38E-13	8.28E-11	up	PSMB7
gene-AB205_0211680	AB205_0211680	3.088807362	7.58E-06	0.000200489	up	MRC, CD206, CD280
gene-AB205_0070610	AB205_0070610	3.057216166	9.27E-05	0.001665769	up
gene-AB205_0010300	AB205_0010300	3.024784246	6.74E-05	0.001274953	up	MSR1, CD204
gene-AB205_0216440	AB205_0216440	3.009873856	1.51E-13	2.02E-11	up	ADAM28
gene-AB205_0197590	AB205_0197590	3.000511974	1.28E-08	6.53E-07	up	DTX
gene-AB205_0052600	AB205_0052600	2.997591244	4.46E-05	0.000895399	up	MMP3
gene-AB205_0039280	AB205_0039280	2.997482801	0.000387484	0.005445874	up	TNFSF13B, TNFSF20, CD257
gene-AB205_0154170	AB205_0154170	2.983329236	4.64E-05	0.000927305	up
gene-AB205_0024920	AB205_0024920	2.96304992	9.03E-13	1.00E-10	up	CD22, SIGLEC2
gene-AB205_0146590	AB205_0146590	2.960535763	0.000876205	0.010496562	up
gene-AB205_0204690	AB205_0204690	2.958308416	5.38E-09	2.91E-07	up	RRM2
gene-AB205_0064820	AB205_0064820	2.957485561	2.34E-05	0.000524313	up	PARP7S
gene-AB205_0031520	AB205_0031520	2.942354273	0.000221169	0.003467221	up	E3.2.1.14
gene-AB205_0166730	AB205_0166730	2.921900073	0.000917841	0.010874183	up	DHX58, LGP2
gene-AB205_0065610	AB205_0065610	2.905808114	3.06E-15	6.08E-13	up	ATF3, LRF1
gene-AB205_0026960	AB205_0026960	2.903810355	4.82E-11	3.94E-09	up	SIGLEC8
gene-AB205_0178360	AB205_0178360	2.901558184	5.63E-07	2.01E-05	up	PTGS2, COX2
gene-AB205_0087590	AB205_0087590	2.898842696	0.000305744	0.004518569	up	PRTN3;ELANE
gene-AB205_0219750	AB205_0219750	2.886017127	2.44E-05	0.000544673	up	ADGRE3, EMR3;ADGRE1, EMR1
gene-AB205_0014170	AB205_0014170	2.879527751	0.000449153	0.006125758	up	NAIP, BIRC1
gene-AB205_0041880	AB205_0041880	2.869262927	1.19E-05	0.000296428	up	USF
gene-AB205_0035030	AB205_0035030	2.832907617	0.003501984	0.030303554	up
gene-AB205_0005410	AB205_0005410	2.824614087	1.29E-09	8.06E-08	up
gene-AB205_0007180	AB205_0007180	2.823811931	0.0011122	0.01272128	up	F13A1
gene-AB205_0112660	AB205_0112660	2.807612621	3.80E-29	3.50E-26	up	CYBA, P22PHOX
gene-AB205_0097220	AB205_0097220	2.788138977	0.000291728	0.004341261	up
gene-AB205_0186820	AB205_0186820	2.776108191	6.61E-13	7.68E-11	up	CFB
gene-AB205_0112150	AB205_0112150	2.774476904	1.13E-13	1.58E-11	up	CCL24
gene-AB205_0178850	AB205_0178850	2.774136617	0.000246871	0.003779486	up	C2
gene-AB205_0102380	AB205_0102380	2.770401377	1.54E-11	1.40E-09	up	MMP9
gene-AB205_0187820	AB205_0187820	2.760415663	6.02E-15	1.09E-12	up	CFB
gene-AB205_0000790	AB205_0000790	2.75725439	0.00197085	0.019529881	up	DDX4, VASA
gene-AB205_0158420	AB205_0158420	2.753348538	1.36E-06	4.46E-05	up
gene-AB205_0221310	AB205_0221310	2.734351657	0.000689416	0.008660998	up	PARP10_14_15
gene-AB205_0171810	AB205_0171810	2.712272267	2.10E-05	0.00047841	up	CXCL10, IP10
gene-AB205_0114140	AB205_0114140	2.710932655	0.006224902	0.046664165	up	USP18_41
gene-AB205_0218300	AB205_0218300	2.70957533	0.001514595	0.01599125	up	NCR3LG1, B7H6
gene-AB205_0178320	AB205_0178320	2.703306256	0.006890214	0.049942438	up
gene-AB205_0042350	AB205_0042350	2.700451151	1.92E-08	9.58E-07	up	MMP25
gene-AB205_0203010	AB205_0203010	2.696152332	2.75E-05	0.000604392	up	WFDC3;WFDC5
gene-AB205_0110120	AB205_0110120	2.691539168	9.47E-24	5.82E-21	up	RAC2
gene-AB205_0025990	AB205_0025990	2.681506146	3.24E-08	1.56E-06	up	PARP10_14_15
gene-AB205_0114150	AB205_0114150	2.669665593	1.33E-06	4.37E-05	up	PARP10_14_15
gene-AB205_0195000	AB205_0195000	2.668418921	2.56E-05	0.000569741	up	MPO
gene-AB205_0032160	AB205_0032160	2.664302123	8.19E-14	1.20E-11	up
gene-AB205_0047210	AB205_0047210	2.6425327	0.001603798	0.016782	up
gene-AB205_0094100	AB205_0094100	2.642141545	2.49E-10	1.84E-08	up	PLA2G16
gene-AB205_0076400	AB205_0076400	2.641162087	0.000424216	0.005859989	up
gene-AB205_0147990	AB205_0147990	2.640434687	7.14E-08	3.11E-06	up	KIF13
gene-AB205_0019050	AB205_0019050	2.636561257	1.24E-09	7.78E-08	up	TLR5
gene-AB205_0091750	AB205_0091750	2.636022511	3.73E-24	2.40E-21	up	CEBPB
gene-AB205_0177480	AB205_0177480	2.633634879	3.77E-17	1.01E-14	up	SOCS3, CIS3
gene-AB205_0150130	AB205_0150130	2.632859768	0.002232263	0.021460997	up
gene-AB205_0201380	AB205_0201380	2.629697936	0.000271159	0.004086413	up	SERPINE1, PAI1
gene-AB205_0082470	AB205_0082470	2.628309286	3.87E-08	1.83E-06	up	NOX2, GP91, CYBB
gene-AB205_0205520	AB205_0205520	2.628043527	3.59E-09	2.05E-07	up	CAMP, LL37
gene-AB205_0212290	AB205_0212290	2.625265513	2.44E-09	1.43E-07	up	IL10RA, CD210A
gene-AB205_0173370	AB205_0173370	2.619783087	1.65E-18	5.45E-16	up	PYCARD, ASC
gene-AB205_0178760	AB205_0178760	2.609203429	0.00639065	0.047331897	up
gene-AB205_0007820	AB205_0007820	2.594146729	7.59E-10	4.92E-08	up
gene-AB205_0137470	AB205_0137470	2.588663894	5.48E-23	2.95E-20	up	ITGAM, CD11b
gene-AB205_0141630	AB205_0141630	2.586057883	0.005577953	0.043121927	up	MMP13
gene-AB205_0199430	AB205_0199430	2.575437337	4.62E-11	3.83E-09	up	C5AR1, CD88
gene-AB205_0116810	AB205_0116810	2.574180224	0.000679168	0.008565617	up
gene-AB205_0141390	AB205_0141390	2.571521889	0.000724599	0.009058892	up
gene-AB205_0219840	AB205_0219840	2.567725246	5.11E-05	0.001010508	up	NCR3LG1, B7H6
gene-AB205_0087500	AB205_0087500	2.564607301	0.000113374	0.001963417	up
gene-AB205_0156710	AB205_0156710	2.563360683	0.000101668	0.00180181	up	ADGRE1, EMR1
gene-AB205_0095700	AB205_0095700	2.563232029	1.64E-06	5.28E-05	up	DRAM1
gene-AB205_0072060	AB205_0072060	2.556323741	5.23E-15	9.77E-13	up
gene-AB205_0063970	AB205_0063970	2.514918986	4.72E-11	3.88E-09	up	FMNL
gene-AB205_0199170	AB205_0199170	2.513555179	2.07E-14	3.33E-12	up
gene-AB205_0108060	AB205_0108060	2.498182021	1.65E-12	1.72E-10	up	RASGRP1
gene-AB205_0177840	AB205_0177840	2.494169178	2.82E-09	1.62E-07	up
gene-AB205_0205190	AB205_0205190	2.486388788	3.00E-05	0.000648409	up	CXCR3, GPR9, CD183
gene-AB205_0168410	AB205_0168410	2.485421347	0.000167613	0.002747834	up	CASP7
gene-AB205_0063920	AB205_0063920	2.483042299	3.15E-08	1.52E-06	up
gene-AB205_0072730	AB205_0072730	2.471279609	0.002021973	0.019990414	up	CROCC
gene-AB205_0158450	AB205_0158450	2.457786491	0.000142741	0.002391738	up
gene-AB205_0214980	AB205_0214980	2.453006447	0.001324734	0.014423392	up	RNH1
gene-AB205_0007060	AB205_0007060	2.444526204	0.000822073	0.009996589	up	PARP10_14_15
gene-AB205_0178670	AB205_0178670	2.44363555	2.05E-08	1.02E-06	up	PTPRZ
gene-AB205_0207790	AB205_0207790	2.43222008	7.75E-05	0.001422155	up	SN, SIGLEC1, CD169;CD22, SIGLEC2
gene-AB205_0077340	AB205_0077340	2.429533621	0.002410765	0.022786585	up	EDNRB
gene-AB205_0082860	AB205_0082860	2.426565479	6.57E-08	2.94E-06	up	FES, FPS
gene-AB205_0020550	AB205_0020550	2.394756607	0.003858447	0.03277267	up
gene-AB205_0069620	AB205_0069620	2.391214044	0.00040213	0.005615677	up	PYCARD, ASC
gene-AB205_0026710	AB205_0026710	2.386631206	2.88E-07	1.12E-05	up	SLC7A7
gene-AB205_0104550	AB205_0104550	2.385004714	1.18E-11	1.09E-09	up	SLA
gene-AB205_0020060	AB205_0020060	2.380566504	5.75E-06	0.00015549	up	ZP3
gene-AB205_0081830	AB205_0081830	2.372282217	2.29E-09	1.35E-07	up	CSF2RB, IL3RB, CD131
gene-AB205_0216970	AB205_0216970	2.367710442	1.20E-12	1.29E-10	up	ARHGDI, RHOGDI
gene-AB205_0076110	AB205_0076110	2.367183417	0.003419299	0.029747674	up
gene-AB205_0002170	AB205_0002170	2.365959844	1.29E-08	6.54E-07	up	SIRPA_B1_G, CD172
gene-AB205_0033880	AB205_0033880	2.354116856	2.84E-06	8.47E-05	up	E4.1.3.3, nanA, NPL
gene-AB205_0108710	AB205_0108710	2.351143446	6.12E-14	9.29E-12	up	VPS4
gene-AB205_0038450	AB205_0038450	2.348734066	0.004080346	0.034189774	up
gene-AB205_0133060	AB205_0133060	2.347623524	1.08E-06	3.63E-05	up
gene-AB205_0087420	AB205_0087420	2.345115397	1.97E-14	3.27E-12	up
gene-AB205_0120560	AB205_0120560	2.342538897	0.006459271	0.047730539	up	LHX6_8
gene-AB205_0028690	AB205_0028690	2.332410019	1.44E-07	6.03E-06	up	MHC1
gene-AB205_0036060	AB205_0036060	2.308042402	1.37E-08	6.92E-07	up
gene-AB205_0149700	AB205_0149700	2.280358327	0.006267497	0.046904433	up
gene-AB205_0078590	AB205_0078590	2.27519602	2.09E-05	0.000478027	up	PSTPIP1
gene-AB205_0025690	AB205_0025690	2.270249371	3.46E-06	0.000100226	up	PRDM1
gene-AB205_0178060	AB205_0178060	2.270087212	0.004407339	0.036126738	up	AOAH
gene-AB205_0036150	AB205_0036150	2.265428648	6.93E-14	1.04E-11	up	SPI1
gene-AB205_0210200	AB205_0210200	2.264798589	0.001183353	0.013272496	up	IRF3
gene-AB205_0124820	AB205_0124820	2.261203224	1.86E-11	1.64E-09	up	PGRP
gene-AB205_0038930	AB205_0038930	2.247912968	7.72E-05	0.001418981	up
gene-AB205_0086720	AB205_0086720	2.23191769	0.001790422	0.01821768	up
gene-AB205_0043460	AB205_0043460	2.231367165	0.000189121	0.003027352	up	PLEK
gene-AB205_0048250	AB205_0048250	2.223086887	1.53E-10	1.16E-08	up
gene-AB205_0207180	AB205_0207180	2.221980005	4.36E-09	2.44E-07	up
gene-AB205_0063440	AB205_0063440	2.219339408	9.50E-07	3.23E-05	up	CSTA_B
gene-AB205_0143790	AB205_0143790	2.209609493	0.000727593	0.00908752	up
gene-AB205_0115160	AB205_0115160	2.20780132	0.005363217	0.041963474	up
gene-AB205_0198600	AB205_0198600	2.200109738	1.22E-13	1.69E-11	up
gene-AB205_0162530	AB205_0162530	2.195305198	0.001133737	0.012910396	up	FCGR1A, CD64;FCRL, IRTA, CD307
gene-AB205_0209970	AB205_0209970	2.180564973	0.000337206	0.004893854	up	IRF4
gene-AB205_0038070	AB205_0038070	2.17482338	0.005046485	0.040216025	up	NCR3LG1, B7H6
gene-AB205_0204500	AB205_0204500	2.172454973	0.002193948	0.021206608	up	TRIM25, EFP
gene-AB205_0098200	AB205_0098200	2.166311344	0.002639336	0.024428056	up	TMC
gene-AB205_0144500	AB205_0144500	2.165784559	3.83E-07	1.45E-05	up	STAT1
gene-AB205_0117880	AB205_0117880	2.160163371	0.005739561	0.043999893	up
gene-AB205_0022560	AB205_0022560	2.159129089	7.81E-26	5.30E-23	up	PIM3;PIM1
gene-AB205_0082830	AB205_0082830	2.15485766	0.001140573	0.012960314	up
gene-AB205_0029040	AB205_0029040	2.135177397	7.43E-06	0.000196753	up
gene-AB205_0105580	AB205_0105580	2.133375159	7.08E-08	3.11E-06	up	PARP9
gene-AB205_0152190	AB205_0152190	2.124856014	1.57E-09	9.62E-08	up	UGT
gene-AB205_0120580	AB205_0120580	2.12466226	0.001787731	0.018204656	up	GBP1_3_4_7
gene-AB205_0105150	AB205_0105150	2.114560984	9.97E-18	2.99E-15	up	PTPRO
gene-AB205_0124760	AB205_0124760	2.113216762	1.17E-05	0.000292865	up	ARHGEF3_8
gene-AB205_0208600	AB205_0208600	2.111935879	0.000797344	0.009760275	up	AREG
gene-AB205_0204960	AB205_0204960	2.09926147	0.005234064	0.041252223	up	CRP;APCS, SAP
gene-AB205_0132810	AB205_0132810	2.097720838	4.90E-13	6.02E-11	up	CORO1A
gene-AB205_0013260	AB205_0013260	2.092912228	2.12E-09	1.27E-07	up
gene-AB205_0205230	AB205_0205230	2.086541557	6.31E-08	2.84E-06	up	IL1R1, CD121a
gene-AB205_0152140	AB205_0152140	2.081592654	0.000246947	0.003779486	up
gene-AB205_0097860	AB205_0097860	2.080411045	0.00019798	0.003134155	up	PARP10_14_15
gene-AB205_0023890	AB205_0023890	2.079886398	1.54E-09	9.48E-08	up	NCF1, P47PHOX
gene-AB205_0088120	AB205_0088120	2.069286456	3.82E-10	2.62E-08	up	FERMT3, KIND3
gene-AB205_0032720	AB205_0032720	2.06267627	0.000123646	0.002112952	up	FBXO6
gene-AB205_0016070	AB205_0016070	2.061024724	1.01E-06	3.42E-05	up	SLC2A6, GLUT6
gene-AB205_0035550	AB205_0035550	2.043364239	2.14E-06	6.64E-05	up	NCR3LG1, B7H6
gene-AB205_0026580	AB205_0026580	2.040491452	6.26E-08	2.83E-06	up
gene-AB205_0111400	AB205_0111400	2.038804628	5.51E-14	8.46E-12	up
gene-AB205_0197170	AB205_0197170	2.037191084	7.03E-08	3.10E-06	up	CYTH
gene-AB205_0180340	AB205_0180340	2.036901968	9.23E-08	4.00E-06	up	TDRD1_4_6_7
gene-AB205_0121410	AB205_0121410	2.036508391	0.001238152	0.013700378	up	ITGAL, CD11a
gene-AB205_0022170	AB205_0022170	2.028602141	1.30E-05	0.000319106	up	CCN5, WISP2
gene-AB205_0152790	AB205_0152790	2.028552352	5.73E-07	2.02E-05	up	CLCA3_4
gene-AB205_0067000	AB205_0067000	2.022528936	0.002370283	0.022474429	up	HHEX, HEX, PRH
gene-AB205_0085650	AB205_0085650	2.021251458	3.86E-07	1.45E-05	up	SLC1A6, EAAT4
gene-AB205_0195310	AB205_0195310	2.0094238	9.66E-13	1.06E-10	up	HES5
gene-AB205_0123310	AB205_0123310	2.006370468	0.000457459	0.006206654	up	TNFSF13, APRIL, CD256
gene-AB205_0189070	AB205_0189070	1.999548391	0.000255534	0.003892436	up	MSTN, GDF8
gene-AB205_0117150	AB205_0117150	1.996279135	0.00378414	0.032290323	up
gene-AB205_0197650	AB205_0197650	1.994428855	0.001165089	0.013162852	up
gene-AB205_0046670	AB205_0046670	1.993603729	6.61E-08	2.95E-06	up	VAV
gene-AB205_0189100	AB205_0189100	1.980497773	0.002626417	0.024343418	up	FCRL, IRTA, CD307
gene-AB205_0030780	AB205_0030780	1.975761826	9.20E-14	1.33E-11	up	add, ADA
gene-AB205_0196320	AB205_0196320	1.975401661	3.43E-05	0.000724699	up	HCST, DAP10
gene-AB205_0064910	AB205_0064910	1.973289776	0.000326197	0.004787935	up	NLRP1, CARD7;CARD8, CARDINAL
gene-AB205_0068800	AB205_0068800	1.972461283	0.001517323	0.016006955	up	TFEC
gene-AB205_0215050	AB205_0215050	1.965493442	5.00E-07	1.82E-05	up
gene-AB205_0137480	AB205_0137480	1.963972709	1.50E-07	6.29E-06	up	ITGAM, CD11b
gene-AB205_0142860	AB205_0142860	1.952215737	3.95E-06	0.000111805	up	CLEC10A, CLECSF13, CLECSF14, CD301;ASGR1
gene-AB205_0143150	AB205_0143150	1.944212871	5.14E-06	0.000140929	up	LYN
gene-AB205_0016060	AB205_0016060	1.931924962	2.84E-08	1.39E-06	up	SLC2A6, GLUT6
gene-AB205_0119170	AB205_0119170	1.909149229	0.001357342	0.01470397	up
gene-AB205_0114580	AB205_0114580	1.903423817	0.000137913	0.002316429	up	NEBL1_2
gene-AB205_0006520	AB205_0006520	1.901237202	0.000810662	0.009892964	up
gene-AB205_0141130	AB205_0141130	1.898153255	3.62E-05	0.000756503	up	IL16
gene-AB205_0120230	AB205_0120230	1.894442385	0.00654536	0.048118655	up	CD8A
gene-AB205_0038000	AB205_0038000	1.893599471	0.000883555	0.010564996	up	CD22, SIGLEC2
gene-AB205_0206930	AB205_0206930	1.891308231	1.12E-05	0.000281202	up	TLR4, CD284
gene-AB205_0189260	AB205_0189260	1.889733581	3.03E-05	0.000654757	up	MCM6
gene-AB205_0180850	AB205_0180850	1.88968534	7.40E-05	0.001372256	up
gene-AB205_0007250	AB205_0007250	1.885272426	1.50E-06	4.89E-05	up	TIFA
gene-AB205_0001050	AB205_0001050	1.879664498	0.004960667	0.039703803	up	NLRP3, PYPAF1
gene-AB205_0014310	AB205_0014310	1.877097943	8.17E-05	0.001483861	up	EGR4
gene-AB205_0186240	AB205_0186240	1.862838058	3.73E-13	4.68E-11	up	CTTN, EMS1
gene-AB205_0188970	AB205_0188970	1.858942403	1.92E-07	7.81E-06	up	SAMSN1
gene-AB205_0203230	AB205_0203230	1.853029414	4.02E-07	1.51E-05	up	TIMP1
gene-AB205_0042320	AB205_0042320	1.851591446	6.52E-05	0.00123927	up	ETV6_7, yan
gene-AB205_0048670	AB205_0048670	1.847704731	8.50E-06	0.000222085	up	FOSL2
gene-AB205_0036620	AB205_0036620	1.84370194	4.49E-09	2.49E-07	up
gene-AB205_0177190	AB205_0177190	1.837361318	1.51E-06	4.90E-05	up
gene-AB205_0162910	AB205_0162910	1.820323841	2.18E-06	6.73E-05	up	IRF8
gene-AB205_0019870	AB205_0019870	1.81939247	1.05E-13	1.49E-11	up	HES5
gene-AB205_0071520	AB205_0071520	1.818312553	6.86E-08	3.04E-06	up	PGSG
gene-AB205_0118210	AB205_0118210	1.814125023	2.59E-06	7.78E-05	up	SLBP
gene-AB205_0021230	AB205_0021230	1.81074534	0.005396307	0.042144766	up	HES5
gene-AB205_0021200	AB205_0021200	1.80866912	3.32E-06	9.66E-05	up	CYR61, CCN1, IGFBP10
gene-AB205_0161770	AB205_0161770	1.806763073	2.09E-05	0.000478027	up	CARD9
gene-AB205_0139070	AB205_0139070	1.802021194	6.95E-05	0.001300615	up
gene-AB205_0084490	AB205_0084490	1.797333426	4.66E-06	0.000129913	up	MYO1
gene-AB205_0073270	AB205_0073270	1.794433994	3.98E-09	2.25E-07	up
gene-AB205_0211070	AB205_0211070	1.793943194	3.30E-05	0.000703409	up	APBB1IP, RIAM
gene-AB205_0084630	AB205_0084630	1.792591566	5.05E-09	2.75E-07	up	PDGFB
gene-AB205_0080320	AB205_0080320	1.786444327	8.44E-22	4.03E-19	up	EIF4A
gene-AB205_0144640	AB205_0144640	1.784118787	3.74E-08	1.77E-06	up	C1S
gene-AB205_0118570	AB205_0118570	1.783205761	0.004645093	0.037739914	up	CRB
gene-AB205_0181000	AB205_0181000	1.776549551	9.38E-06	0.000240037	up	CFP
gene-AB205_0205930	AB205_0205930	1.77527883	0.000109242	0.001902081	up	RASEF, RAB45
gene-AB205_0213810	AB205_0213810	1.774879355	0.002038524	0.020123215	up	PARP10_14_15
gene-AB205_0072790	AB205_0072790	1.771924462	0.000463852	0.006273187	up	PIM2;PIM1
gene-AB205_0183290	AB205_0183290	1.766941207	7.11E-08	3.11E-06	up	WIPF
gene-AB205_0101960	AB205_0101960	1.766338782	0.001014481	0.011759963	up	OTX1
gene-AB205_0042880	AB205_0042880	1.763125631	0.006275244	0.046935185	up	ADAM19
gene-AB205_0046490	AB205_0046490	1.762576612	0.000660127	0.008383019	up	LRP2
gene-AB205_0115080	AB205_0115080	1.758881837	0.00019678	0.003122823	up	RIN2_3
gene-AB205_0067840	AB205_0067840	1.756651393	0.001755125	0.01797192	up	CLIP2, CYLN2
gene-AB205_0209320	AB205_0209320	1.751740196	0.001626687	0.016939077	up
gene-AB205_0076090	AB205_0076090	1.7512393	7.43E-07	2.56E-05	up	C1R
gene-AB205_0217480	AB205_0217480	1.750147646	0.002952958	0.026568388	up	REL
gene-AB205_0130570	AB205_0130570	1.748221339	2.29E-08	1.13E-06	up	SPIB
gene-AB205_0196110	AB205_0196110	1.746956339	0.001260046	0.013869601	up	ADGRE1, EMR1
gene-AB205_0120430	AB205_0120430	1.743757173	0.000587429	0.007640134	up
gene-AB205_0199030	AB205_0199030	1.741234337	0.000953414	0.011234033	up	POSTN
gene-AB205_0048270	AB205_0048270	1.735916404	4.39E-05	0.000882834	up
gene-AB205_0037040	AB205_0037040	1.731941352	0.000903117	0.010709575	up
gene-AB205_0042870	AB205_0042870	1.729674103	1.89E-06	5.92E-05	up	ADAM19
gene-AB205_0056130	AB205_0056130	1.725290297	0.000178871	0.002902882	up
gene-AB205_0168360	AB205_0168360	1.724556599	0.001762677	0.018004336	up
gene-AB205_0192160	AB205_0192160	1.723673533	0.000947201	0.011180954	up
gene-AB205_0160310	AB205_0160310	1.717969642	0.001977248	0.01957825	up	EOMES, TBR2
gene-AB205_0133000	AB205_0133000	1.688076561	0.000222843	0.003489224	up
gene-AB205_0209400	AB205_0209400	1.687494126	0.00357261	0.030809768	up	CAPN3
gene-AB205_0205670	AB205_0205670	1.684859711	0.003045434	0.027210658	up	PRAM1
gene-AB205_0156940	AB205_0156940	1.679399925	0.000666696	0.008457925	up	TRIM25, EFP
gene-AB205_0101050	AB205_0101050	1.674125024	0.0010196	0.011798104	up	NFKBIZ
gene-AB205_0190080	AB205_0190080	1.670300679	1.37E-11	1.25E-09	up
gene-AB205_0087290	AB205_0087290	1.661589318	1.87E-06	5.89E-05	up	TNFAIP3, A20, OTUD7C
gene-AB205_0062450	AB205_0062450	1.653551682	0.000103541	0.001827482	up
gene-AB205_0155870	AB205_0155870	1.648962456	0.000406451	0.005656993	up	LGALS4;LGALS9
gene-AB205_0079740	AB205_0079740	1.648565387	2.49E-07	9.83E-06	up	NLRP3, PYPAF1;RNH1
gene-AB205_0211230	AB205_0211230	1.646628029	0.005521737	0.042968309	up	PARP10_14_15
gene-AB205_0202330	AB205_0202330	1.632603444	0.002355269	0.022397718	up
gene-AB205_0115040	AB205_0115040	1.625675263	0.002370772	0.022474429	up	VWF
gene-AB205_0087610	AB205_0087610	1.623984994	0.005205208	0.041100115	up	PARP7S
gene-AB205_0220380	AB205_0220380	1.618230843	3.07E-05	0.000660382	up	ANKRD44
gene-AB205_0036330	AB205_0036330	1.615398306	0.001445101	0.015408841	up	EGR2
gene-AB205_0148690	AB205_0148690	1.614029448	0.000113689	0.001966245	up	RNH1
gene-AB205_0060760	AB205_0060760	1.604646966	0.001938171	0.019350444	up
gene-AB205_0102070	AB205_0102070	1.604554606	4.66E-05	0.000929337	up	PRPF39, PRP39
gene-AB205_0141440	AB205_0141440	1.603667384	8.81E-06	0.000227105	up	CAMK2
gene-AB205_0064700	AB205_0064700	1.602416703	0.000228932	0.003571567	up	TOB
gene-AB205_0008950	AB205_0008950	1.601732149	0.006776351	0.049345047	up
gene-AB205_0046700	AB205_0046700	1.59233168	0.000186525	0.00300792	up
gene-AB205_0168620	AB205_0168620	1.589029994	0.000101311	0.001800433	up	DOCK2
gene-AB205_0005120	AB205_0005120	1.583387644	0.00252663	0.023570914	up	TNFSF6, FASL, CD178
gene-AB205_0202900	AB205_0202900	1.580925287	0.000547193	0.007233487	up	TIAM1
gene-AB205_0179210	AB205_0179210	1.579745236	4.17E-05	0.000848232	up	MLKL
gene-AB205_0036420	AB205_0036420	1.572434308	5.12E-06	0.000140929	up	FZD3
gene-AB205_0014330	AB205_0014330	1.566314769	8.33E-07	2.85E-05	up	GOLGB1
gene-AB205_0159330	AB205_0159330	1.555211552	0.000293433	0.004361599	up	TIAM1
gene-AB205_0019890	AB205_0019890	1.553173691	0.000114024	0.001969399	up	HES5
gene-AB205_0158030	AB205_0158030	1.551701796	0.000223919	0.003501822	up	DDIT3, GADD153
gene-AB205_0118550	AB205_0118550	1.548350365	0.000126763	0.002157244	up	EGLN, HPH
gene-AB205_0168910	AB205_0168910	1.54175278	0.002301233	0.022017052	up	DHRS7C
gene-AB205_0133300	AB205_0133300	1.53525559	0.00136447	0.014746272	up
gene-AB205_0124920	AB205_0124920	1.534739854	0.002454859	0.023084977	up	KLHL24_35
gene-AB205_0166070	AB205_0166070	1.533325722	0.001403007	0.015059564	up
gene-AB205_0142660	AB205_0142660	1.527495339	1.10E-05	0.000278515	up	PGRP
gene-AB205_0114700	AB205_0114700	1.526948966	0.00390424	0.033074527	up	ERCC6L, PICH
gene-AB205_0023860	AB205_0023860	1.524112262	0.001396617	0.015003454	up
gene-AB205_0016830	AB205_0016830	1.512289266	0.004807079	0.038763083	up	MHC1
gene-AB205_0219960	AB205_0219960	1.508783798	1.40E-05	0.000338324	up	PCDHA
gene-AB205_0118680	AB205_0118680	1.50862275	0.000514461	0.006842868	up	STAT2
gene-AB205_0017120	AB205_0017120	1.507879118	0.004174517	0.034855589	up	LRAT
gene-AB205_0088730	AB205_0088730	1.507314001	0.001704578	0.017593976	up
gene-AB205_0199050	AB205_0199050	1.503681494	0.000600565	0.007756241	up
gene-AB205_0182280	AB205_0182280	1.498462569	0.001229673	0.01361823	up	BATF
gene-AB205_0084550	AB205_0084550	1.49839446	0.004655086	0.03779731	up	KRAB
gene-AB205_0031530	AB205_0031530	1.494817259	0.00010731	0.001878577	up	LCP1, PLS2
gene-AB205_0161650	AB205_0161650	1.491907766	0.000169182	0.002764356	up
gene-AB205_0120720	AB205_0120720	1.487650193	1.80E-05	0.000423596	up	KCNQ5, KV7.5
gene-AB205_0032040	AB205_0032040	1.486372203	0.000561169	0.007372915	up
gene-AB205_0135400	AB205_0135400	1.48590825	4.85E-05	0.000965995	up	GMEB
gene-AB205_0070750	AB205_0070750	1.483537871	0.000439858	0.006037291	up	SLC25A18_22, GC
gene-AB205_0133460	AB205_0133460	1.475861421	0.003469178	0.030059993	up	CYR61, CCN1, IGFBP10
gene-AB205_0199060	AB205_0199060	1.472365279	0.003846495	0.03269267	up
gene-AB205_0006560	AB205_0006560	1.470314199	0.001078308	0.012410646	up	STAT2
gene-AB205_0115660	AB205_0115660	1.469533892	0.000561746	0.007372983	up	IQGAP2_3
gene-AB205_0072380	AB205_0072380	1.460053714	0.000186975	0.00300792	up
gene-AB205_0063370	AB205_0063370	1.45789634	3.53E-10	2.44E-08	up	SYNGAP, RASA5
gene-AB205_0148840	AB205_0148840	1.456184284	0.004725667	0.038298085	up
gene-AB205_0025200	AB205_0025200	1.454574413	0.002462314	0.023121382	up	LPCAT1_2
gene-AB205_0166060	AB205_0166060	1.448898796	0.001584178	0.016603631	up	COL16A
gene-AB205_0047990	AB205_0047990	1.441675517	0.000157918	0.002615482	up	PARP7S
gene-AB205_0104300	AB205_0104300	1.440569797	0.005706263	0.043822742	up	LKAP, MARF1
gene-AB205_0132830	AB205_0132830	1.439108647	5.61E-07	2.00E-05	up	MMD
gene-AB205_0192040	AB205_0192040	1.438633166	0.001332386	0.014493929	up	TBC1D25
gene-AB205_0035330	AB205_0035330	1.433163958	1.93E-05	0.000445144	up	MCM2
gene-AB205_0022400	AB205_0022400	1.430607791	2.44E-07	9.73E-06	up	RGS14
gene-AB205_0111810	AB205_0111810	1.426976309	0.002778956	0.025410411	up	WDR66, CFAP251
gene-AB205_0042040	AB205_0042040	1.426555447	0.002518361	0.023514003	up	CDH9
gene-AB205_0026320	AB205_0026320	1.420075939	6.15E-08	2.80E-06	up
gene-AB205_0142750	AB205_0142750	1.409358364	0.000773114	0.009545184	up
gene-AB205_0135320	AB205_0135320	1.408083692	0.000567949	0.007427977	up	UCP2_3, SLC25A8_9
gene-AB205_0042500	AB205_0042500	1.405502115	0.001676026	0.017368741	up	CUGBP, BRUNOL, CELF
gene-AB205_0169130	AB205_0169130	1.399469856	3.16E-07	1.22E-05	up	FNG
gene-AB205_0199640	AB205_0199640	1.398045715	0.000785339	0.009649948	up	CSF1R, FMS, CD115
gene-AB205_0180700	AB205_0180700	1.393692516	3.17E-05	0.000677799	up
gene-AB205_0050720	AB205_0050720	1.386507742	8.57E-06	0.00022344	up	FBF1, ALB
gene-AB205_0046770	AB205_0046770	1.375501906	0.005927068	0.044956518	up	SAMD9, SAMD9L
gene-AB205_0159540	AB205_0159540	1.374587335	0.00045359	0.00617322	up	TRPM2
gene-AB205_0211410	AB205_0211410	1.371119193	0.000134273	0.002267523	up
gene-AB205_0209690	AB205_0209690	1.370013475	1.46E-05	0.000352093	up	NFKBIA
gene-AB205_0129090	AB205_0129090	1.368259831	0.001872942	0.018879004	up	TNFRSF11A, RANK, CD265
gene-AB205_0183140	AB205_0183140	1.366566496	6.99E-05	0.001306461	up	LYL1
gene-AB205_0165100	AB205_0165100	1.362433386	2.12E-13	2.82E-11	up	CYP2K
gene-AB205_0218030	AB205_0218030	1.361271414	0.002801885	0.025529603	up
gene-AB205_0050560	AB205_0050560	1.360332253	3.06E-06	9.00E-05	up	RGS
gene-AB205_0007210	AB205_0007210	1.35402569	0.005662927	0.043541763	up	tok;TLL1
gene-AB205_0041210	AB205_0041210	1.350157048	0.000335411	0.004884281	up	IQGAP2_3
gene-AB205_0007070	AB205_0007070	1.35006166	0.006582001	0.048277983	up	PARP10_14_15
gene-AB205_0165690	AB205_0165690	1.345091371	8.54E-07	2.91E-05	up
gene-AB205_0070380	AB205_0070380	1.339686819	0.000368471	0.00524725	up
gene-AB205_0217680	AB205_0217680	1.336691023	0.004140052	0.034595179	up	NR2E1, TLX, tll
gene-AB205_0098010	AB205_0098010	1.335108983	0.001906748	0.019114892	up	PTK2B, FAK2
gene-AB205_0000200	AB205_0000200	1.334753856	1.36E-05	0.000332561	up	ITGB2, CD18
gene-AB205_0125890	AB205_0125890	1.330425677	0.003080621	0.027430068	up	MAP3K8, COT
gene-AB205_0003940	AB205_0003940	1.330367031	6.13E-05	0.001177369	up	IRF9, ISGF3G, P48
gene-AB205_0004250	AB205_0004250	1.329464268	0.002106027	0.020631706	up	FBP, fbp
gene-AB205_0153240	AB205_0153240	1.327926732	0.000701375	0.008785569	up	AXL, UFO
gene-AB205_0079690	AB205_0079690	1.325201663	0.000110871	0.001926568	up	PPP1R18
gene-AB205_0174340	AB205_0174340	1.322807707	0.002889623	0.026107784	up	TRIM65
gene-AB205_0008040	AB205_0008040	1.322715076	5.13E-06	0.000140929	up	ABCC9, SUR2
gene-AB205_0165230	AB205_0165230	1.319301464	1.25E-05	0.000310352	up	punA, PNP
gene-AB205_0132220	AB205_0132220	1.316223263	3.48E-08	1.66E-06	up
gene-AB205_0168710	AB205_0168710	1.315050323	0.000352482	0.005075584	up	HUNK
gene-AB205_0049550	AB205_0049550	1.307549705	0.000253774	0.003870196	up
gene-AB205_0023940	AB205_0023940	1.307267705	6.25E-07	2.18E-05	up	PDLIM1_2_3_4
gene-AB205_0001920	AB205_0001920	1.302967122	0.002326366	0.022204392	up
gene-AB205_0115890	AB205_0115890	1.301652467	0.000118064	0.002028307	up	DOCK6_7_8
gene-AB205_0104070	AB205_0104070	1.288003315	2.40E-06	7.33E-05	up
gene-AB205_0045030	AB205_0045030	1.286928049	0.000107301	0.001878577	up	ARTS1
gene-AB205_0128240	AB205_0128240	1.286657924	6.03E-08	2.76E-06	up	SCN2A, NAV1.2
gene-AB205_0195390	AB205_0195390	1.286594934	0.002260813	0.021670884	up	GRM2
gene-AB205_0041240	AB205_0041240	1.285627105	6.33E-07	2.21E-05	up	GRN
gene-AB205_0045720	AB205_0045720	1.282040365	5.43E-05	0.001058871	up	TGFB1
gene-AB205_0101360	AB205_0101360	1.276354757	0.000117391	0.002019445	up
gene-AB205_0113540	AB205_0113540	1.274947173	2.14E-07	8.64E-06	up	RASAL1
gene-AB205_0202740	AB205_0202740	1.274677226	7.23E-05	0.001341771	up	DDX17
gene-AB205_0060750	AB205_0060750	1.274247394	1.38E-05	0.000335388	up
gene-AB205_0162680	AB205_0162680	1.270429162	0.000379896	0.005368481	up	DNASE2
gene-AB205_0128980	AB205_0128980	1.268282761	0.001887543	0.018996158	up	DLGAP1, GKAP
gene-AB205_0130330	AB205_0130330	1.267981077	3.10E-05	0.000664622	up	OBSCN, ARHGEF30
gene-AB205_0139030	AB205_0139030	1.266641074	1.86E-05	0.000432295	up	JPH
gene-AB205_0094850	AB205_0094850	1.258556109	1.33E-07	5.63E-06	up	PRPF39, PRP39
gene-AB205_0079320	AB205_0079320	1.25825123	0.001336402	0.014513687	up	LNX1_2
gene-AB205_0083690	AB205_0083690	1.254171196	8.82E-06	0.000227105	up	EFHD1
gene-AB205_0055420	AB205_0055420	1.253714949	0.001820241	0.018448462	up	DOK2
gene-AB205_0042390	AB205_0042390	1.250012309	5.21E-05	0.001025906	up	CUGBP, BRUNOL, CELF
gene-AB205_0107880	AB205_0107880	1.24763041	0.000155228	0.00257423	up	hutU, UROC1
gene-AB205_0136070	AB205_0136070	1.245778143	2.63E-05	0.000583719	up
gene-AB205_0052000	AB205_0052000	1.244445666	0.000335208	0.004884281	up	SGK223
gene-AB205_0210000	AB205_0210000	1.242312581	0.000208047	0.003281452	up	DUSP, MKP
gene-AB205_0025810	AB205_0025810	1.23929009	0.001872975	0.018879004	up	TESC, CHP3
gene-AB205_0204910	AB205_0204910	1.238685473	0.000233597	0.003622432	up	SH3BP1, ARHGAP43
gene-AB205_0069870	AB205_0069870	1.237260366	1.97E-05	0.000453512	up	DDIT4, REDD1
gene-AB205_0081400	AB205_0081400	1.232513946	0.001011498	0.011735927	up
gene-AB205_0171060	AB205_0171060	1.231588845	2.97E-08	1.44E-06	up	PACS1;PACS2
gene-AB205_0025140	AB205_0025140	1.2276322	0.00011717	0.002018336	up
gene-AB205_0018580	AB205_0018580	1.224074066	0.001181837	0.013272496	up	HSP90A, htpG
gene-AB205_0077080	AB205_0077080	1.223463018	8.59E-06	0.000223447	up
gene-AB205_0215260	AB205_0215260	1.222711485	8.22E-05	0.00149211	up	SLC17A6_7_8
gene-AB205_0069660	AB205_0069660	1.218705302	5.53E-10	3.71E-08	up
gene-AB205_0003640	AB205_0003640	1.217485836	0.000697687	0.008756384	up	MASP1
gene-AB205_0041310	AB205_0041310	1.208462695	8.69E-06	0.000225094	up	TLN
gene-AB205_0105160	AB205_0105160	1.205617507	0.000491222	0.00660182	up	EPS8
gene-AB205_0171360	AB205_0171360	1.204615605	2.04E-06	6.36E-05	up	TRIM8
gene-AB205_0035060	AB205_0035060	1.202379827	0.000277212	0.004154001	up	CLEC10A, CLECSF13, CLECSF14, CD301
gene-AB205_0136650	AB205_0136650	1.201708677	1.25E-05	0.000310779	up	CAMK2
gene-AB205_0047490	AB205_0047490	1.200124246	0.001152734	0.013069043	up	MCM3
gene-AB205_0201900	AB205_0201900	1.197999297	7.00E-06	0.000185719	up
gene-AB205_0219590	AB205_0219590	1.197490621	0.002839529	0.025781561	up	ARHGAP29_45
gene-AB205_0036770	AB205_0036770	1.194956062	0.000231591	0.003599979	up	L3MBTL
gene-AB205_0068070	AB205_0068070	1.194138118	0.000165837	0.00272911	up	TIAM2
gene-AB205_0139480	AB205_0139480	1.193286739	2.95E-05	0.000640278	up	RASSF1
gene-AB205_0065590	AB205_0065590	1.193150974	2.85E-07	1.11E-05	up
gene-AB205_0159320	AB205_0159320	1.192266639	0.00268589	0.024717087	up	TIAM1
gene-AB205_0188150	AB205_0188150	1.189783218	0.000363099	0.005193689	up
gene-AB205_0085270	AB205_0085270	1.188623087	1.85E-05	0.000431014	up	IGSF2_3, CD101
gene-AB205_0042570	AB205_0042570	1.186966265	0.001765993	0.018011736	up	FNDC3
gene-AB205_0020890	AB205_0020890	1.185870946	2.27E-05	0.000513179	up	TNKS
gene-AB205_0085490	AB205_0085490	1.183318229	0.002493293	0.023344314	up
gene-AB205_0156900	AB205_0156900	1.1825516	7.55E-05	0.001392413	up
gene-AB205_0070450	AB205_0070450	1.180013893	4.33E-05	0.000874509	up	DOT1L, DOT1
gene-AB205_0138530	AB205_0138530	1.17818751	7.84E-05	0.001435186	up	IGSF2_3, CD101
gene-AB205_0067780	AB205_0067780	1.174410787	0.001383466	0.014911846	up	HSP90A, htpG
gene-AB205_0171840	AB205_0171840	1.172389411	0.000476942	0.006436718	up
gene-AB205_0217720	AB205_0217720	1.171770214	1.84E-05	0.000431014	up	RASGRF2
gene-AB205_0074260	AB205_0074260	1.171376955	3.91E-05	0.000804908	up	RASAL1
gene-AB205_0174690	AB205_0174690	1.166773362	0.00028868	0.004305834	up	SYT10
gene-AB205_0006690	AB205_0006690	1.163352432	7.95E-09	4.20E-07	up	SRSF4_5_6, SFRS4_5_6
gene-AB205_0022010	AB205_0022010	1.162698427	0.000438523	0.006025367	up
gene-AB205_0165140	AB205_0165140	1.159092031	0.000236519	0.003656815	up	NGB
gene-AB205_0000005	mtrnr1	1.15799489	1.66E-07	6.87E-06	up
gene-AB205_0014650	AB205_0014650	1.154134739	0.003101087	0.027574241	up	MLKL
gene-AB205_0051290	AB205_0051290	1.153582697	2.89E-06	8.58E-05	up
gene-AB205_0166040	AB205_0166040	1.15299272	0.004225966	0.035108446	up	COL16A
gene-AB205_0075770	AB205_0075770	1.150462797	0.004398602	0.036123978	up	CUGBP, BRUNOL, CELF
gene-AB205_0198460	AB205_0198460	1.150135248	0.005646026	0.04346362	up	DOCK6_7_8
gene-AB205_0039970	AB205_0039970	1.141497116	1.13E-08	5.83E-07	up	PDS5
gene-AB205_0068760	AB205_0068760	1.138760587	0.005180432	0.041045401	up	CAMTA
gene-AB205_0023160	AB205_0023160	1.137407173	0.003453883	0.029987883	up
gene-AB205_0091310	AB205_0091310	1.136956331	0.000370766	0.005268302	up	HES1
gene-AB205_0066640	AB205_0066640	1.136192136	0.00070815	0.00886183	up
gene-AB205_0011910	AB205_0011910	1.132233892	0.002654447	0.024510355	up	C1GALT1
gene-AB205_0051300	AB205_0051300	1.129213399	1.63E-07	6.76E-06	up	HNRNPA2B1
gene-AB205_0056490	AB205_0056490	1.127600711	0.00212184	0.020770851	up	LRRC16, CARMIL
gene-AB205_0073740	AB205_0073740	1.126729283	0.002180159	0.021133294	up	TOP2
gene-AB205_0013330	AB205_0013330	1.124660817	0.002100358	0.020591807	up	RFWD3
gene-AB205_0135960	AB205_0135960	1.116325665	0.000211472	0.003327331	up	FOXJ1
gene-AB205_0065520	AB205_0065520	1.111264107	0.00406985	0.034141224	up
gene-AB205_0186450	AB205_0186450	1.108759644	0.00032806	0.004804349	up	PRSS16
gene-AB205_0121070	AB205_0121070	1.108740399	0.005771409	0.044139137	up	CALCOCO2, NDP52
gene-AB205_0151260	AB205_0151260	1.107903374	3.96E-05	0.000811006	up	UNC5
gene-AB205_0068590	AB205_0068590	1.103626368	0.000376784	0.005336187	up	BCL9, BCL9L
gene-AB205_0204560	AB205_0204560	1.103083144	9.47E-05	0.001697733	up	ABCC10
gene-AB205_0123320	AB205_0123320	1.10094566	0.006434567	0.047602512	up
gene-AB205_0124000	AB205_0124000	1.100624356	1.80E-06	5.73E-05	up
gene-AB205_0073710	AB205_0073710	1.100386586	0.001072902	0.01235945	up	CDO1
gene-AB205_0052010	AB205_0052010	1.0993454	0.006628094	0.048481328	up	SGK223
gene-AB205_0211220	AB205_0211220	1.097708538	0.000567146	0.007427977	up
gene-AB205_0026140	AB205_0026140	1.094380685	0.000870162	0.010443562	up
gene-AB205_0014730	AB205_0014730	1.094132028	0.001497887	0.015853764	up
gene-AB205_0061650	AB205_0061650	1.092977628	5.15E-07	1.87E-05	up	RBM14
gene-AB205_0007900	AB205_0007900	1.09220386	3.98E-06	0.000112336	up	MAFF_G_K
gene-AB205_0212850	AB205_0212850	1.091737615	0.000345242	0.004987801	up	CDH5, CD144
gene-AB205_0089350	AB205_0089350	1.090975866	0.002591975	0.024058751	up
gene-AB205_0185130	AB205_0185130	1.090768639	0.006730825	0.049062768	up	KRAB
gene-AB205_0201880	AB205_0201880	1.090461277	1.23E-06	4.09E-05	up	E7.6.2.1
gene-AB205_0153800	AB205_0153800	1.089025073	0.001010292	0.011735537	up
gene-AB205_0152170	AB205_0152170	1.0870102	0.000372851	0.005292102	up	CSMD
gene-AB205_0207520	AB205_0207520	1.085059152	0.000399518	0.005590656	up	LPPR3_4
gene-AB205_0126570	AB205_0126570	1.080450186	2.72E-05	0.00059887	up	ABTB1, BPOZ
gene-AB205_0115920	AB205_0115920	1.079947355	1.63E-06	5.23E-05	up	GLIPR2
gene-AB205_0036780	AB205_0036780	1.078307495	5.71E-08	2.63E-06	up	SRSF4_5_6, SFRS4_5_6
gene-AB205_0111510	AB205_0111510	1.074174036	5.36E-05	0.001046009	up	EHMT
gene-AB205_0119880	AB205_0119880	1.073636622	0.003063156	0.02733115	up	ARPC5
gene-AB205_0094070	AB205_0094070	1.072600945	0.004180519	0.034865581	up	NSMCE1, NSE1
gene-AB205_0126410	AB205_0126410	1.07223397	0.002646004	0.024472217	up	AKNA
gene-AB205_0122320	AB205_0122320	1.070217209	0.004396855	0.036123978	up	DLL
gene-AB205_0099580	AB205_0099580	1.068576242	0.000164219	0.002705944	up	IGSF2_3, CD101
gene-AB205_0054650	AB205_0054650	1.063079307	1.12E-05	0.000281278	up	RDH14
gene-AB205_0022790	AB205_0022790	1.061378454	3.94E-05	0.000808607	up	CERS1, LASS1
gene-AB205_0178290	AB205_0178290	1.061162228	0.001298138	0.014169696	up	PCDHGC
gene-AB205_0200580	AB205_0200580	1.05737886	0.00084038	0.010142728	up	CSMD
gene-AB205_0059610	AB205_0059610	1.056608377	0.004176619	0.034855589	up	KIDINS220, ARMS
gene-AB205_0142820	AB205_0142820	1.055504089	3.89E-06	0.000110658	up	E2.2.1.1, tktA, tktB
gene-AB205_0186460	AB205_0186460	1.051875564	0.002201349	0.021226873	up	PRSS16
gene-AB205_0211820	AB205_0211820	1.051808248	0.000169478	0.002764356	up	NCAN, CSPG3
gene-AB205_0216750	AB205_0216750	1.051681945	0.000200154	0.003164696	up	ABCA1
gene-AB205_0007830	AB205_0007830	1.048982316	0.004216389	0.035052192	up	RUSC2
gene-AB205_0100980	AB205_0100980	1.047971063	0.003341493	0.029149387	up	SIK1
gene-AB205_0051410	AB205_0051410	1.047146923	0.002395987	0.022680136	up	NCR3LG1, B7H6
gene-AB205_0027710	AB205_0027710	1.04697162	0.00016044	0.00264706	up	KRAB
gene-AB205_0196770	AB205_0196770	1.041915192	0.004009482	0.033788592	up	ZIC3
gene-AB205_0014260	AB205_0014260	1.038261453	0.003566771	0.030802198	up	KLHL1_4_5
gene-AB205_0129420	AB205_0129420	1.036782635	0.001364676	0.014746272	up	NR1D1
gene-AB205_0191630	AB205_0191630	1.036572813	0.003183991	0.028148658	up	tdk, TK
gene-AB205_0095460	AB205_0095460	1.03574451	0.000657812	0.008378178	up	RAC3
gene-AB205_0036530	AB205_0036530	1.032684418	0.000149448	0.002492352	up	OPHN1, ARHGAP41
gene-AB205_0117070	AB205_0117070	1.029813071	0.001102545	0.012622041	up	CEP95
gene-AB205_0018520	AB205_0018520	1.029346052	4.19E-07	1.56E-05	up
gene-AB205_0195250	AB205_0195250	1.02702395	0.002850465	0.025844483	up	PLCG2
gene-AB205_0158300	AB205_0158300	1.024551957	3.00E-05	0.000648409	up	SLC8A, NCX
gene-AB205_0016810	AB205_0016810	1.023041113	0.003841109	0.032671369	up
gene-AB205_0005850	AB205_0005850	1.021965548	0.002182236	0.021137547	up	PPP1R12A, MYPT1
gene-AB205_0045570	AB205_0045570	1.021275149	8.11E-07	2.78E-05	up	RIPOR, FAM65
gene-AB205_0005420	AB205_0005420	1.020799605	3.60E-05	0.000754629	up	CTH
gene-AB205_0211870	AB205_0211870	1.019416417	0.001629148	0.016951026	up	NFKB1
gene-AB205_0148330	AB205_0148330	1.016121642	3.82E-06	0.000109293	up	TRA2
gene-AB205_0010780	AB205_0010780	1.013367717	2.43E-06	7.37E-05	up	NRP2
gene-AB205_0012490	AB205_0012490	1.011990199	0.000353976	0.005085747	up	CPNE1_2_3
gene-AB205_0112410	AB205_0112410	1.010895216	0.002762031	0.025327454	up
gene-AB205_0107560	AB205_0107560	1.009080321	0.000329518	0.004816988	up	HK
gene-AB205_0199820	AB205_0199820	1.008741284	7.92E-06	0.000208175	up
gene-AB205_0141870	AB205_0141870	1.007408926	0.002558838	0.023785392	up	ADGRG6, GPR126
gene-AB205_0079080	AB205_0079080	1.007022131	7.71E-05	0.001418981	up	TENM, ODZ
gene-AB205_0069030	AB205_0069030	1.00499208	0.00383657	0.032671369	up	MXD, MAD
gene-AB205_0006000	AB205_0006000	1.002343014	1.56E-07	6.49E-06	up	HSF3
gene-AB205_0063880	AB205_0063880	1.002229813	0.000344667	0.004985302	up	SON
gene-AB205_0143420	AB205_0143420	-1.001386578	0.002507814	0.023446242	down	LOXL2_3_4
gene-AB205_0057060	AB205_0057060	-1.004807161	0.001954956	0.01946207	down	HUGT
gene-AB205_0159290	AB205_0159290	-1.01048283	0.000233213	0.003620839	down	ACP1
gene-AB205_0009140	AB205_0009140	-1.013602204	0.000106283	0.001870754	down	TUBB
gene-AB205_0043670	AB205_0043670	-1.016031746	5.48E-05	0.001064496	down	VWA5
gene-AB205_0190200	AB205_0190200	-1.017740956	0.006339663	0.047179769	down	SLCO2A
gene-AB205_0011830	AB205_0011830	-1.024671087	5.18E-07	1.87E-05	down	TPH1_2
gene-AB205_0082240	AB205_0082240	-1.026582033	5.74E-05	0.001107599	down	SLC44A2_4_5
gene-AB205_0118580	AB205_0118580	-1.030830944	0.000900845	0.010692458	down	CRB
gene-AB205_0070490	AB205_0070490	-1.031674429	2.31E-05	0.00052058	down	PLA1A
gene-AB205_0075510	AB205_0075510	-1.033914121	0.00086901	0.010439453	down	PTH2
gene-AB205_0197960	AB205_0197960	-1.035464114	0.000829754	0.010052102	down	LPL
gene-AB205_0207410	AB205_0207410	-1.037446783	7.99E-06	0.000209423	down
gene-AB205_0068700	AB205_0068700	-1.038811742	5.58E-05	0.001082485	down	LMNA
gene-AB205_0021010	AB205_0021010	-1.04017825	0.000187979	0.003012807	down	VLDLR
gene-AB205_0123730	AB205_0123730	-1.041691743	0.001606921	0.016801053	down
gene-AB205_0055750	AB205_0055750	-1.042443448	0.006777199	0.049345047	down	PACSIN
gene-AB205_0032250	AB205_0032250	-1.042480265	0.006039339	0.045543705	down	CPD
gene-AB205_0150590	AB205_0150590	-1.044393611	1.80E-06	5.73E-05	down	SCAMP
gene-AB205_0131880	AB205_0131880	-1.047366323	1.78E-05	0.000420657	down
gene-AB205_0213930	AB205_0213930	-1.047701567	3.61E-05	0.000755226	down	LA, SSB
gene-AB205_0076010	AB205_0076010	-1.049612809	6.90E-05	0.001296492	down	FLVCR, SLC49A1_2
gene-AB205_0183590	AB205_0183590	-1.050115802	0.000258812	0.003923843	down	XRN2, RAT1
gene-AB205_0206650	AB205_0206650	-1.051960709	0.000753729	0.009332645	down	KANK
gene-AB205_0105120	AB205_0105120	-1.052078182	0.000645785	0.008265798	down	SHOX
gene-AB205_0010460	AB205_0010460	-1.052122823	0.00637906	0.047300361	down	MCAM, CD146
gene-AB205_0134170	AB205_0134170	-1.055510604	2.82E-05	0.000616754	down	PSMD14, RPN11, POH1
gene-AB205_0075330	AB205_0075330	-1.057434677	0.002435068	0.022949045	down
gene-AB205_0144210	AB205_0144210	-1.057592027	0.004608007	0.037509465	down	CISD2
gene-AB205_0180170	AB205_0180170	-1.06046599	0.000659674	0.008383019	down	ATPeF0S, ATP5S
gene-AB205_0200960	AB205_0200960	-1.061102129	2.75E-05	0.000604392	down	GPKOW
gene-AB205_0071050	AB205_0071050	-1.061910914	0.00028394	0.004249882	down	TSR3
gene-AB205_0175660	AB205_0175660	-1.06248176	0.003193609	0.028183275	down	TBC1D4, AS160
gene-AB205_0123810	AB205_0123810	-1.064431866	0.000510381	0.006795602	down	SPINT1
gene-AB205_0022040	AB205_0022040	-1.064634378	0.001195931	0.013359223	down	MAP2K4, MKK4
gene-AB205_0033640	AB205_0033640	-1.064698172	0.000353555	0.005085361	down	CTBS
gene-AB205_0189600	AB205_0189600	-1.066872984	9.62E-07	3.26E-05	down	FBXO9
gene-AB205_0080990	AB205_0080990	-1.066879433	0.000126907	0.002157244	down	PLEKHG1_2_3
gene-AB205_0027410	AB205_0027410	-1.068474219	7.07E-08	3.11E-06	down	OAZ1
gene-AB205_0089790	AB205_0089790	-1.071431299	0.000392715	0.005502634	down	BCHE
gene-AB205_0074060	AB205_0074060	-1.075800641	0.000973968	0.011403028	down	HIF2A, EPAS1
gene-AB205_0123300	AB205_0123300	-1.077359443	0.000118911	0.002040144	down	TNFSF12, TWEAK
gene-AB205_0087930	AB205_0087930	-1.077615769	0.003706589	0.031754593	down
gene-AB205_0198530	AB205_0198530	-1.079108045	4.25E-09	2.39E-07	down
gene-AB205_0008370	AB205_0008370	-1.08420352	0.003468488	0.030059993	down	CGNL1
gene-AB205_0101010	AB205_0101010	-1.087290387	0.000306587	0.004525841	down	FMN1
gene-AB205_0131250	AB205_0131250	-1.089387536	0.00162652	0.016939077	down	BDH, bdhA
gene-AB205_0009700	AB205_0009700	-1.089760325	0.000682371	0.008597614	down	VWA5
gene-AB205_0095010	AB205_0095010	-1.093507362	0.00016985	0.00276692	down
gene-AB205_0067480	AB205_0067480	-1.095765805	0.000440437	0.00603881	down
gene-AB205_0081000	AB205_0081000	-1.096221866	0.002154429	0.020978447	down	PLEKHG1_2_3
gene-AB205_0134890	AB205_0134890	-1.098544893	0.000378147	0.005349619	down	NDUFC1
gene-AB205_0105480	AB205_0105480	-1.100130917	6.69E-06	0.000178321	down	SLC20A, PIT
gene-AB205_0166000	AB205_0166000	-1.102620666	0.001118564	0.012771426	down
gene-AB205_0051170	AB205_0051170	-1.105610516	0.000350049	0.005046177	down	CPXM1
gene-AB205_0138290	AB205_0138290	-1.109345913	0.000167182	0.002744255	down	TPGS1
gene-AB205_0129490	AB205_0129490	-1.111071825	0.000859037	0.010338287	down
gene-AB205_0135730	AB205_0135730	-1.11143579	0.000734377	0.009136871	down
gene-AB205_0191250	AB205_0191250	-1.115475166	0.000437895	0.006023155	down	EIF5
gene-AB205_0108150	AB205_0108150	-1.11597123	7.48E-05	0.001382366	down	truD, PUS7
gene-AB205_0136510	AB205_0136510	-1.118134593	0.001760991	0.018003409	down	fabD, MCAT, MCT1
gene-AB205_0113450	AB205_0113450	-1.118706189	0.000500706	0.006687482	down	EEF1AKMT4
gene-AB205_0215890	AB205_0215890	-1.121148695	0.001634621	0.016994261	down	SREBP1, SREBF1
gene-AB205_0203220	AB205_0203220	-1.124747524	0.003440333	0.029890351	down	THSD4, ADAMTSL6
gene-AB205_0022950	AB205_0022950	-1.126620515	0.000567787	0.007427977	down	PLA2G6, IPLA2
gene-AB205_0031750	AB205_0031750	-1.12677088	0.000268369	0.004054451	down	MAN2B2
gene-AB205_0007630	AB205_0007630	-1.129357945	0.005062762	0.040320833	down	SLC6A8, CT1
gene-AB205_0081800	AB205_0081800	-1.136149881	0.004289753	0.035522702	down
gene-AB205_0190910	AB205_0190910	-1.13716089	0.000105866	0.001865961	down	VPS4
gene-AB205_0033660	AB205_0033660	-1.138092606	0.00479146	0.038696961	down
gene-AB205_0130240	AB205_0130240	-1.139186349	9.49E-06	0.000242384	down	PSMB3
gene-AB205_0191150	AB205_0191150	-1.140262661	0.000941963	0.01113951	down	CD200
gene-AB205_0203680	AB205_0203680	-1.142797004	0.000187867	0.003012807	down	LAMB2
gene-AB205_0106850	AB205_0106850	-1.148035356	0.002672499	0.024611406	down	SCNN1G, ENACG
gene-AB205_0093400	AB205_0093400	-1.148716239	9.20E-11	7.24E-09	down
gene-AB205_0017440	AB205_0017440	-1.151210031	1.85E-05	0.000431655	down	MEIS3
gene-AB205_0034600	AB205_0034600	-1.153900262	0.000592084	0.007677457	down
gene-AB205_0147500	AB205_0147500	-1.160963383	0.005084622	0.040469949	down	KCNAB3
gene-AB205_0080760	AB205_0080760	-1.161533901	2.26E-06	6.95E-05	down	NPM3
gene-AB205_0128050	AB205_0128050	-1.165397758	0.005723631	0.04392481	down	BLNK
gene-AB205_0116160	AB205_0116160	-1.166863761	7.11E-05	0.001322613	down	AGXT2L1, ETNPPL
gene-AB205_0055590	AB205_0055590	-1.167755028	0.005546688	0.043036669	down
gene-AB205_0215900	AB205_0215900	-1.168055574	0.000686045	0.008627055	down	SREBP1, SREBF1
gene-AB205_0065950	AB205_0065950	-1.168065612	3.47E-05	0.00073072	down
gene-AB205_0077480	AB205_0077480	-1.17070431	0.005616701	0.043289534	down	ETFDH
gene-AB205_0031260	AB205_0031260	-1.171704086	0.000103488	0.001827482	down	NKX6-2
gene-AB205_0168570	AB205_0168570	-1.17517559	0.0048279	0.038906663	down	CALD1
gene-AB205_0082840	AB205_0082840	-1.176083566	0.001567892	0.016486502	down	GARS, glyS1
gene-AB205_0077770	AB205_0077770	-1.183381606	4.23E-06	0.000118896	down	NPPC
gene-AB205_0175700	AB205_0175700	-1.186182741	4.35E-06	0.000121911	down	LA, SSB
gene-AB205_0062620	AB205_0062620	-1.189864553	1.56E-06	5.05E-05	down
gene-AB205_0082560	AB205_0082560	-1.190002183	4.20E-05	0.000853915	down
gene-AB205_0014950	AB205_0014950	-1.190449356	1.19E-06	3.97E-05	down	SCD, desC
gene-AB205_0071690	AB205_0071690	-1.191785074	1.09E-06	3.64E-05	down	XBP1
gene-AB205_0033050	AB205_0033050	-1.194202273	0.000182352	0.002951959	down	DOCK5
gene-AB205_0152320	AB205_0152320	-1.197055956	1.78E-05	0.000420911	down	ATPeV1G, ATP6G
gene-AB205_0212520	AB205_0212520	-1.197116468	0.00121612	0.013491299	down	RXFP2, LGR8
gene-AB205_0191340	AB205_0191340	-1.198322446	0.000151911	0.002524463	down	SH3GL
gene-AB205_0031470	AB205_0031470	-1.199779978	0.000107963	0.001887443	down	AQP9
gene-AB205_0021660	AB205_0021660	-1.199950372	1.06E-06	3.55E-05	down	NDUFA1
gene-AB205_0023370	AB205_0023370	-1.203978484	0.000335898	0.004885862	down
gene-AB205_0221940	AB205_0221940	-1.206934367	0.002920716	0.026351801	down	LRRK2
gene-AB205_0187910	AB205_0187910	-1.208495944	0.001278888	0.013995097	down	JBTS26
gene-AB205_0130640	AB205_0130640	-1.209652102	0.001185708	0.013279519	down
gene-AB205_0187850	AB205_0187850	-1.214506412	0.004197007	0.0349579	down	BRCA2, FANCD1
gene-AB205_0034190	AB205_0034190	-1.215963703	4.22E-07	1.57E-05	down	LLGL
gene-AB205_0155580	AB205_0155580	-1.2183764	3.13E-06	9.20E-05	down	VWA5
gene-AB205_0184760	AB205_0184760	-1.218957437	0.004644543	0.037739914	down
gene-AB205_0082530	AB205_0082530	-1.220156986	5.17E-05	0.001020215	down	COL5AS
gene-AB205_0219100	AB205_0219100	-1.224046847	0.000167075	0.002744255	down	MYO1
gene-AB205_0086850	AB205_0086850	-1.226393811	6.94E-11	5.56E-09	down	OSBPL1_2, ORP1_2
gene-AB205_0204530	AB205_0204530	-1.229669041	0.000251806	0.003844736	down
gene-AB205_0110990	AB205_0110990	-1.242071167	2.62E-05	0.000580826	down
gene-AB205_0074000	AB205_0074000	-1.24230431	0.000100459	0.001787757	down	FGFR3, CD333
gene-AB205_0132650	AB205_0132650	-1.242716158	0.000296261	0.004393514	down	PSMA2
gene-AB205_0175670	AB205_0175670	-1.249054009	0.002934893	0.026442731	down	TBC1D4, AS160
gene-AB205_0057030	AB205_0057030	-1.249098459	0.002862005	0.025903811	down	HUGT
gene-AB205_0127840	AB205_0127840	-1.251557906	2.78E-05	0.000610522	down	BRMS1
gene-AB205_0116620	AB205_0116620	-1.253927619	0.000170918	0.002780813	down	TUBG
gene-AB205_0191450	AB205_0191450	-1.260544065	7.01E-05	0.001306461	down
gene-AB205_0217240	AB205_0217240	-1.261086335	0.000945973	0.011176687	down	PYY
gene-AB205_0060330	AB205_0060330	-1.262530266	0.000274336	0.004120466	down	THRB, NR1A2
gene-AB205_0134920	AB205_0134920	-1.263778784	0.00111756	0.012771265	down	STK32, YANK
gene-AB205_0099650	AB205_0099650	-1.266291283	0.000734276	0.009136871	down
gene-AB205_0093030	AB205_0093030	-1.266659984	0.000195354	0.003104161	down	SERINC2
gene-AB205_0143080	AB205_0143080	-1.267288138	0.000355567	0.005097245	down	CYP4B1
gene-AB205_0127100	AB205_0127100	-1.269015814	0.000744385	0.009243553	down
gene-AB205_0156740	AB205_0156740	-1.274640002	0.001361265	0.01473409	down	ANO7, NGEP, TMEM16G
gene-AB205_0158270	AB205_0158270	-1.276784115	0.000556267	0.007323422	down	RP-S9, MRPS9, rpsI
gene-AB205_0008380	AB205_0008380	-1.278667906	0.002230108	0.021456269	down	CGNL1
gene-AB205_0131020	AB205_0131020	-1.293313349	5.25E-06	0.000143543	down
gene-AB205_0005980	AB205_0005980	-1.295137776	5.34E-05	0.001046009	down
gene-AB205_0011550	AB205_0011550	-1.30043708	5.78E-07	2.04E-05	down	lipA, LIAS, LIP1, LIP5
gene-AB205_0174660	AB205_0174660	-1.303536801	1.82E-06	5.77E-05	down	PLA2G16
gene-AB205_0015980	AB205_0015980	-1.308203392	1.30E-13	1.79E-11	down	FOLR
gene-AB205_0141490	AB205_0141490	-1.312314171	0.002691312	0.0247317	down
gene-AB205_0026840	AB205_0026840	-1.315113832	0.00024683	0.003779486	down	SDC1, CD138
gene-AB205_0144030	AB205_0144030	-1.321387412	0.000403602	0.005623407	down
gene-AB205_0050370	AB205_0050370	-1.334409364	0.00561194	0.043278693	down
gene-AB205_0204300	AB205_0204300	-1.33756123	1.73E-05	0.000409557	down
gene-AB205_0168810	AB205_0168810	-1.339239491	5.36E-05	0.001046009	down	SYT2
gene-AB205_0042360	AB205_0042360	-1.340306529	0.000325873	0.004787935	down	hyi, gip
gene-AB205_0086070	AB205_0086070	-1.341334429	0.005280895	0.041503684	down	TBX2
gene-AB205_0069570	AB205_0069570	-1.341773499	0.004384238	0.036074901	down	RBP3
gene-AB205_0147580	AB205_0147580	-1.346829077	0.000290751	0.004331715	down
gene-AB205_0152980	AB205_0152980	-1.350139703	0.000766525	0.009472901	down
gene-AB205_0031160	AB205_0031160	-1.353807836	5.19E-07	1.87E-05	down	NID
gene-AB205_0162920	AB205_0162920	-1.362773181	0.000568239	0.007427977	down	DENND3
gene-AB205_0159000	AB205_0159000	-1.36408475	0.000365034	0.005209805	down
gene-AB205_0145220	AB205_0145220	-1.36813093	1.83E-07	7.48E-06	down
gene-AB205_0172030	AB205_0172030	-1.368446518	0.000215554	0.003383308	down
gene-AB205_0016510	AB205_0016510	-1.372715565	3.11E-05	0.000666173	down	ALDH
gene-AB205_0135860	AB205_0135860	-1.382082951	4.67E-07	1.72E-05	down
gene-AB205_0126640	AB205_0126640	-1.394337185	6.35E-05	0.001212541	down	CYP2D
gene-AB205_0091010	AB205_0091010	-1.401343775	0.000648792	0.00828783	down	FBLN7
gene-AB205_0131870	AB205_0131870	-1.404159237	2.98E-10	2.13E-08	down	CRNS1, ATPGD1
gene-AB205_0006810	AB205_0006810	-1.407195513	7.82E-06	0.0002062	down	IDE, ide
gene-AB205_0159940	AB205_0159940	-1.412321438	0.000853912	0.010286806	down	AQP3
gene-AB205_0061060	AB205_0061060	-1.413579679	2.60E-06	7.78E-05	down	MGME1, DDK1
gene-AB205_0170550	AB205_0170550	-1.415953599	0.003103526	0.027576921	down	K14165
gene-AB205_0148170	AB205_0148170	-1.41844635	6.72E-05	0.001273198	down	BMF
gene-AB205_0021720	AB205_0021720	-1.419058107	2.84E-07	1.11E-05	down	CRNS1, ATPGD1
gene-AB205_0014620	AB205_0014620	-1.419229348	5.68E-07	2.01E-05	down	CES2
gene-AB205_0199510	AB205_0199510	-1.424391546	0.001713506	0.017657871	down	SARDH
gene-AB205_0217880	AB205_0217880	-1.425528015	2.85E-07	1.11E-05	down	SERPINB
gene-AB205_0170360	AB205_0170360	-1.426296141	0.000357798	0.00512354	down	PITRM1, PreP, CYM1
gene-AB205_0217810	AB205_0217810	-1.430175399	0.000149518	0.002492352	down	KLF9S, BTEB
gene-AB205_0032680	AB205_0032680	-1.430314645	3.84E-06	0.000109512	down	DHPS, dys
gene-AB205_0090630	AB205_0090630	-1.430709063	0.000432406	0.00596037	down	SEMA4, CD100
gene-AB205_0021100	AB205_0021100	-1.43597647	0.004295103	0.035522702	down	KLF4;KLF2;KLF1
gene-AB205_0050870	AB205_0050870	-1.440892183	0.000678409	0.008564421	down	PPP6R1, SAPS1
gene-AB205_0110980	AB205_0110980	-1.44280996	9.50E-11	7.38E-09	down
gene-AB205_0212320	AB205_0212320	-1.4543136	5.22E-07	1.88E-05	down	E2.1.1.103, NMT
gene-AB205_0216810	AB205_0216810	-1.457111423	8.60E-08	3.74E-06	down	GIPC, SEMCAP
gene-AB205_0031320	AB205_0031320	-1.457450388	0.00010319	0.001826286	down	YBX2
gene-AB205_0207310	AB205_0207310	-1.468316905	1.39E-05	0.000337939	down	PLP1
gene-AB205_0071760	AB205_0071760	-1.469121062	2.53E-07	9.95E-06	down
gene-AB205_0164540	AB205_0164540	-1.47014469	2.91E-05	0.000633948	down	EHD2
gene-AB205_0093340	AB205_0093340	-1.474373749	1.77E-07	7.23E-06	down
gene-AB205_0026330	AB205_0026330	-1.476602425	3.39E-06	9.82E-05	down	INO1, ISYNA1
gene-AB205_0159590	AB205_0159590	-1.479486071	0.002421999	0.022842565	down
gene-AB205_0033530	AB205_0033530	-1.4853041	0.00148979	0.01578101	down
gene-AB205_0053750	AB205_0053750	-1.48717621	0.006826482	0.049636749	down	NVD, DAF36
gene-AB205_0003240	AB205_0003240	-1.488535944	6.35E-13	7.52E-11	down	CIRBP
gene-AB205_0045430	AB205_0045430	-1.489552347	0.000299154	0.004431325	down	MYL9
gene-AB205_0191850	AB205_0191850	-1.490970954	0.000898174	0.010672516	down	gpx, btuE, bsaA
gene-AB205_0010210	AB205_0010210	-1.495665864	0.004571138	0.037244752	down
gene-AB205_0133880	AB205_0133880	-1.502002405	6.24E-08	2.83E-06	down	PROS1
gene-AB205_0151180	AB205_0151180	-1.50436918	3.56E-05	0.000748455	down	PAK3, MRX30;PAK1
gene-AB205_0188490	AB205_0188490	-1.515149376	0.001246639	0.013747123	down
gene-AB205_0185360	AB205_0185360	-1.518526094	0.005809781	0.044275131	down	CCN4, WISP1
gene-AB205_0093420	AB205_0093420	-1.522313668	6.85E-05	0.001290513	down
gene-AB205_0141120	AB205_0141120	-1.526644404	7.14E-10	4.65E-08	down	FZD6
gene-AB205_0082760	AB205_0082760	-1.532447695	0.001299711	0.014174866	down	SYT7
gene-AB205_0025330	AB205_0025330	-1.537675085	1.22E-05	0.000305019	down	ARHGEF28
gene-AB205_0014350	AB205_0014350	-1.545898359	1.52E-12	1.59E-10	down
gene-AB205_0078550	AB205_0078550	-1.547761123	0.001184052	0.013272496	down	CNDP1
gene-AB205_0109960	AB205_0109960	-1.552553136	0.000426895	0.005890695	down	THSD4, ADAMTSL6
gene-AB205_0001100	AB205_0001100	-1.552897376	6.90E-05	0.001296492	down
gene-AB205_0217580	AB205_0217580	-1.553085285	1.65E-11	1.48E-09	down	FLNA
gene-AB205_0151370	AB205_0151370	-1.55343715	0.002393296	0.022671297	down	ITIH5
gene-AB205_0009680	AB205_0009680	-1.555139582	2.17E-07	8.71E-06	down	VWA5
gene-AB205_0131110	AB205_0131110	-1.562278487	0.002776547	0.025406387	down	FBLN5
gene-AB205_0145060	AB205_0145060	-1.571624683	1.46E-06	4.78E-05	down	HEXA_B
gene-AB205_0102130	AB205_0102130	-1.574952161	0.005406135	0.042195976	down	GALNT
gene-AB205_0011370	AB205_0011370	-1.584584935	5.14E-06	0.000140929	down
gene-AB205_0212310	AB205_0212310	-1.586464152	1.46E-09	9.02E-08	down	COL1A
gene-AB205_0088970	AB205_0088970	-1.591298675	0.00068415	0.008611613	down	KRAB
gene-AB205_0175240	AB205_0175240	-1.593939541	0.002447208	0.023029817	down	ARHGAP20
gene-AB205_0189080	AB205_0189080	-1.603612859	0.001100521	0.012610055	down	MSTN, GDF8
gene-AB205_0055440	AB205_0055440	-1.608499671	0.003309804	0.028941089	down
gene-AB205_0085170	AB205_0085170	-1.610896274	1.71E-07	7.04E-06	down
gene-AB205_0173440	AB205_0173440	-1.61546401	9.38E-09	4.88E-07	down	TTC39
gene-AB205_0099220	AB205_0099220	-1.618773682	0.004832602	0.038920246	down	CIRBP
gene-AB205_0126170	AB205_0126170	-1.623029059	1.84E-05	0.000431014	down	FREM1_2
gene-AB205_0109820	AB205_0109820	-1.630580059	8.99E-06	0.000231026	down	BHMT
gene-AB205_0033060	AB205_0033060	-1.632117863	4.42E-10	3.02E-08	down	NEFL, NF-L
gene-AB205_0162140	AB205_0162140	-1.637194291	0.000299991	0.004438633	down	KCP
gene-AB205_0155480	AB205_0155480	-1.639159012	1.37E-05	0.000334367	down	AKAP12
gene-AB205_0116880	AB205_0116880	-1.640240683	3.77E-06	0.000108164	down
gene-AB205_0171280	AB205_0171280	-1.649325244	1.03E-11	9.73E-10	down
gene-AB205_0131540	AB205_0131540	-1.650147452	0.000169358	0.002764356	down	PODN
gene-AB205_0107360	AB205_0107360	-1.650493062	0.004923577	0.039504971	down	CTSK
gene-AB205_0215390	AB205_0215390	-1.653217289	0.001836504	0.018598565	down
gene-AB205_0076370	AB205_0076370	-1.656059835	1.67E-06	5.34E-05	down
gene-AB205_0145930	AB205_0145930	-1.656120203	0.000373906	0.005301251	down	CTSL
gene-AB205_0114500	AB205_0114500	-1.660428294	5.29E-10	3.58E-08	down	COL1A
gene-AB205_0186970	AB205_0186970	-1.66371453	1.45E-10	1.10E-08	down	RAB3B
gene-AB205_0110060	AB205_0110060	-1.670376855	2.56E-10	1.88E-08	down
gene-AB205_0109530	AB205_0109530	-1.670836514	6.17E-10	4.10E-08	down	CAPN2
gene-AB205_0216030	AB205_0216030	-1.678090319	0.000448149	0.006118543	down	SLC41A
gene-AB205_0066480	AB205_0066480	-1.680359179	0.00487898	0.039220309	down	IPO4, RANBP4
gene-AB205_0200030	AB205_0200030	-1.682640964	6.27E-05	0.001201078	down	E3.5.3.15
gene-AB205_0024130	AB205_0024130	-1.685876697	0.001178896	0.013272496	down
gene-AB205_0129470	AB205_0129470	-1.691912203	8.90E-07	3.03E-05	down	RPB10, POLR2L
gene-AB205_0055110	AB205_0055110	-1.692597643	0.000243412	0.003745818	down	CTSL
gene-AB205_0020540	AB205_0020540	-1.693016328	0.004761601	0.038516722	down	RASEF, RAB45
gene-AB205_0059910	AB205_0059910	-1.695769692	3.05E-05	0.000656648	down	PLS3
gene-AB205_0197020	AB205_0197020	-1.701843141	0.000189413	0.003028257	down	TC.MATE, SLC47A, norM, mdtK, dinF
gene-AB205_0218070	AB205_0218070	-1.715652139	2.97E-07	1.15E-05	down	KCNK4, K2P4.1
gene-AB205_0184310	AB205_0184310	-1.722261643	0.002251637	0.021615043	down	PKD1L2
gene-AB205_0204250	AB205_0204250	-1.728118123	3.88E-05	0.000801715	down	RNF43
gene-AB205_0047860	AB205_0047860	-1.729217062	0.001172424	0.013222566	down	SCEL
gene-AB205_0108450	AB205_0108450	-1.732744871	0.000889051	0.010611046	down	APCS, SAP
gene-AB205_0025300	AB205_0025300	-1.733664691	2.82E-09	1.62E-07	down
gene-AB205_0021930	AB205_0021930	-1.750874018	0.00012985	0.002204379	down
gene-AB205_0013910	AB205_0013910	-1.754364628	0.000368469	0.00524725	down
gene-AB205_0150770	AB205_0150770	-1.754806604	1.25E-05	0.000310846	down	ITGB1, CD29
gene-AB205_0046060	AB205_0046060	-1.765113229	9.70E-11	7.49E-09	down	RNF31, HOIP
gene-AB205_0145050	AB205_0145050	-1.772038989	4.11E-11	3.46E-09	down	KITLG
gene-AB205_0038940	AB205_0038940	-1.783600421	6.29E-06	0.000168941	down	E3.5.3.15
gene-AB205_0160190	AB205_0160190	-1.793102535	0.00023149	0.003599979	down	SESN1_3
gene-AB205_0044610	AB205_0044610	-1.796202029	4.49E-07	1.66E-05	down
gene-AB205_0221640	AB205_0221640	-1.79765218	5.75E-15	1.06E-12	down	SCN4B
gene-AB205_0130440	AB205_0130440	-1.797863663	6.16E-05	0.001180325	down	WDR26
gene-AB205_0050800	AB205_0050800	-1.820719927	1.26E-06	4.14E-05	down	PLS3
gene-AB205_0169500	AB205_0169500	-1.83252555	0.000275314	0.004130347	down	COL12A
gene-AB205_0035750	AB205_0035750	-1.832763615	0.000382904	0.005393255	down	CDC42BP
gene-AB205_0124420	AB205_0124420	-1.835584252	0.000892344	0.010630677	down
gene-AB205_0181830	AB205_0181830	-1.83833261	2.77E-11	2.37E-09	down	RAB3B;RAB3D
gene-AB205_0095500	AB205_0095500	-1.840482973	1.75E-08	8.79E-07	down	KDELR
gene-AB205_0047720	AB205_0047720	-1.857400649	2.00E-05	0.000458266	down	PLCD
gene-AB205_0185340	AB205_0185340	-1.866079713	0.003335657	0.029118164	down	CTSA, CPY
gene-AB205_0091970	AB205_0091970	-1.867109896	0.000779801	0.009609347	down	SGK2
gene-AB205_0146540	AB205_0146540	-1.869646392	0.00052572	0.006963907	down
gene-AB205_0157460	AB205_0157460	-1.884395152	7.00E-06	0.000185719	down	SLC3A1, RBAT
gene-AB205_0095600	AB205_0095600	-1.885370686	2.96E-06	8.77E-05	down	ARHGEF3_8
gene-AB205_0108820	AB205_0108820	-1.885465407	0.002082437	0.020493976	down	CHRNA7
gene-AB205_0217800	AB205_0217800	-1.886910224	3.70E-05	0.000770386	down	SMC5
gene-AB205_0171220	AB205_0171220	-1.887619851	0.006665423	0.048689989	down	AIFM3
gene-AB205_0115560	AB205_0115560	-1.89666095	0.00636298	0.047262618	down	DST
gene-AB205_0034580	AB205_0034580	-1.904922932	0.001581271	0.016595479	down	CEP89
gene-AB205_0176530	AB205_0176530	-1.907583656	0.00059373	0.007691067	down
gene-AB205_0109030	AB205_0109030	-1.90905204	1.41E-05	0.000340918	down
gene-AB205_0016860	AB205_0016860	-1.920032447	3.45E-10	2.42E-08	down	FKBP9_10
gene-AB205_0173540	AB205_0173540	-1.922345349	8.71E-09	4.55E-07	down
gene-AB205_0041250	AB205_0041250	-1.930539263	1.28E-14	2.15E-12	down	SPT
gene-AB205_0108780	AB205_0108780	-1.933421778	0.000859788	0.010338287	down	FPGT
gene-AB205_0063320	AB205_0063320	-1.936122605	0.000106946	0.001877307	down	VAMP8
gene-AB205_0181410	AB205_0181410	-1.936875467	0.000835763	0.010096458	down	ABCC1
gene-AB205_0155120	AB205_0155120	-1.945085748	7.62E-12	7.33E-10	down	NEFH, NF-H
gene-AB205_0161780	AB205_0161780	-1.947407079	3.08E-05	0.000660382	down	ZIM17, DNLZ, Tim15
gene-AB205_0163330	AB205_0163330	-1.961112805	0.000983734	0.0114965	down	ACOX2
gene-AB205_0131130	AB205_0131130	-1.964573306	1.12E-08	5.76E-07	down	TRAF3IP2, ACT1
gene-AB205_0111880	AB205_0111880	-1.966066996	0.006466978	0.047760128	down	MYO1
gene-AB205_0017670	AB205_0017670	-1.975849947	1.86E-05	0.000431655	down	SYNC1
gene-AB205_0021030	AB205_0021030	-1.97683825	0.001913857	0.019156389	down	hasA
gene-AB205_0021910	AB205_0021910	-1.98038447	2.05E-18	6.44E-16	down	HAPLN2
gene-AB205_0020830	AB205_0020830	-1.984543102	1.60E-09	9.71E-08	down
gene-AB205_0023040	AB205_0023040	-1.985023136	0.005250465	0.041330993	down	SYTL
gene-AB205_0207480	AB205_0207480	-1.995786607	5.73E-05	0.001107599	down
gene-AB205_0009690	AB205_0009690	-1.997356516	7.55E-05	0.001392413	down	VWA5
gene-AB205_0211400	AB205_0211400	-2.001261037	0.006622371	0.048481328	down	AGBL2_3, CCP2_3
gene-AB205_0180200	AB205_0180200	-2.004015226	0.000743163	0.009237271	down	AOC3, AOC2, tynA
gene-AB205_0068740	AB205_0068740	-2.01725107	2.96E-08	1.44E-06	down	CISH
gene-AB205_0209830	AB205_0209830	-2.020644969	0.005362113	0.041963474	down	CHAT
gene-AB205_0045120	AB205_0045120	-2.030218559	8.19E-15	1.47E-12	down
gene-AB205_0050080	AB205_0050080	-2.03267139	5.27E-06	0.000143695	down
gene-AB205_0110080	AB205_0110080	-2.035160218	4.27E-15	8.10E-13	down
gene-AB205_0038580	AB205_0038580	-2.059374088	1.26E-05	0.000312548	down	TJP2, ZO2
gene-AB205_0064450	AB205_0064450	-2.070416331	0.004659973	0.037801524	down	FTH1
gene-AB205_0041110	AB205_0041110	-2.076873051	6.69E-08	2.98E-06	down
gene-AB205_0113460	AB205_0113460	-2.083187968	0.001389138	0.01494801	down	ALG3
gene-AB205_0039600	AB205_0039600	-2.089200658	3.47E-08	1.66E-06	down	SEC24
gene-AB205_0053370	AB205_0053370	-2.090853188	0.005581044	0.043121927	down	BHLHB8, MIST1
gene-AB205_0140860	AB205_0140860	-2.097728082	1.67E-08	8.40E-07	down
gene-AB205_0214260	AB205_0214260	-2.099834239	5.03E-12	4.96E-10	down	RRBP1
gene-AB205_0169520	AB205_0169520	-2.100282312	2.16E-15	4.42E-13	down	COL12A
gene-AB205_0163340	AB205_0163340	-2.112744873	0.000295059	0.004380722	down	ACOX2
gene-AB205_0111600	AB205_0111600	-2.1235244	0.001010555	0.011735537	down
gene-AB205_0063930	AB205_0063930	-2.13258541	1.76E-09	1.07E-07	down
gene-AB205_0150620	AB205_0150620	-2.134643325	1.69E-07	6.95E-06	down	NSUN2, TRM4
gene-AB205_0150610	AB205_0150610	-2.138265029	2.87E-05	0.000627812	down	NSUN2, TRM4
gene-AB205_0039070	AB205_0039070	-2.141814996	2.74E-10	1.98E-08	down	EPHX1
gene-AB205_0054440	AB205_0054440	-2.145190776	6.87E-13	7.91E-11	down	SIX3_6, OPTIX
gene-AB205_0196990	AB205_0196990	-2.146748304	1.87E-11	1.64E-09	down	MBP
gene-AB205_0202000	AB205_0202000	-2.164414885	0.002848996	0.025844483	down	EPS8
gene-AB205_0206390	AB205_0206390	-2.176338367	0.001741391	0.017873843	down	ARHGAP18_28_40
gene-AB205_0194400	AB205_0194400	-2.178516806	9.18E-12	8.78E-10	down	FKBP9_10
gene-AB205_0141620	AB205_0141620	-2.193561402	9.20E-16	1.98E-13	down	CIRBP
gene-AB205_0114590	AB205_0114590	-2.201343085	4.84E-09	2.66E-07	down	E3.1.3.1, phoA, phoB
gene-AB205_0201530	AB205_0201530	-2.201601174	1.10E-07	4.72E-06	down
gene-AB205_0107080	AB205_0107080	-2.213486482	7.67E-09	4.07E-07	down	LMX1
gene-AB205_0136310	AB205_0136310	-2.223252546	5.72E-06	0.000154925	down	TJP2, ZO2
gene-AB205_0013530	AB205_0013530	-2.227332612	1.61E-11	1.45E-09	down	CLDN
gene-AB205_0119950	AB205_0119950	-2.23153926	0.000322991	0.004751691	down	TACR1
gene-AB205_0079200	AB205_0079200	-2.234509362	2.90E-12	2.97E-10	down	RET
gene-AB205_0083770	AB205_0083770	-2.265603479	0.001702259	0.0175841	down	LGALS2
gene-AB205_0116870	AB205_0116870	-2.27245104	0.000890987	0.010624317	down	MLPH
gene-AB205_0095510	AB205_0095510	-2.292760739	2.61E-10	1.91E-08	down	CAPS
gene-AB205_0216190	AB205_0216190	-2.293589455	0.002863032	0.025903811	down
gene-AB205_0206100	AB205_0206100	-2.297653928	4.11E-07	1.54E-05	down	RDH16
gene-AB205_0063410	AB205_0063410	-2.298952042	0.000606071	0.00781953	down	MYH1s
gene-AB205_0189330	AB205_0189330	-2.299795216	0.000981366	0.011479226	down	NOXA1
gene-AB205_0163110	AB205_0163110	-2.313178777	2.77E-22	1.37E-19	down	AADAC
gene-AB205_0023660	AB205_0023660	-2.316467475	3.88E-06	0.000110547	down	SLC7A10, ASC1
gene-AB205_0120770	AB205_0120770	-2.325271788	5.31E-06	0.000144401	down	EPHX1
gene-AB205_0153270	AB205_0153270	-2.328819257	2.99E-06	8.83E-05	down	K09429, ELF3
gene-AB205_0210360	AB205_0210360	-2.358682503	0.004634057	0.037697733	down	SLC39A8, ZIP8
gene-AB205_0189740	AB205_0189740	-2.376217794	4.41E-09	2.47E-07	down	TWF
gene-AB205_0081050	AB205_0081050	-2.387433543	0.00377385	0.032223837	down	MUC15
gene-AB205_0027730	AB205_0027730	-2.392584594	2.13E-19	7.43E-17	down	ITLN
gene-AB205_0040030	AB205_0040030	-2.400191433	2.35E-07	9.37E-06	down	SLC45A3
gene-AB205_0106590	AB205_0106590	-2.410237324	0.001739524	0.017868903	down	GNRHR
gene-AB205_0048330	AB205_0048330	-2.425809172	2.02E-14	3.29E-12	down	FBN1
gene-AB205_0182780	AB205_0182780	-2.429459403	2.21E-06	6.80E-05	down	KCNH6, KV11.2
gene-AB205_0194320	AB205_0194320	-2.452042047	2.06E-07	8.33E-06	down	PVALB
gene-AB205_0061630	AB205_0061630	-2.455918337	3.70E-06	0.00010659	down
gene-AB205_0115600	AB205_0115600	-2.464778127	0.001913819	0.019156389	down	GALNT
gene-AB205_0108500	AB205_0108500	-2.469059503	1.47E-05	0.000352124	down	SHANK
gene-AB205_0150060	AB205_0150060	-2.470718425	4.92E-16	1.11E-13	down	LAMA1_2
gene-AB205_0070310	AB205_0070310	-2.474913261	1.11E-15	2.34E-13	down	PLPP1_2_3
gene-AB205_0055620	AB205_0055620	-2.481615635	0.0045726	0.037244752	down	AHNAK
gene-AB205_0145100	AB205_0145100	-2.485006418	1.86E-06	5.87E-05	down	DMRT4_5, DMRTA
gene-AB205_0078660	AB205_0078660	-2.491168757	0.001179907	0.013272496	down
gene-AB205_0194290	AB205_0194290	-2.496383993	3.23E-06	9.44E-05	down	SHROOM
gene-AB205_0104890	AB205_0104890	-2.498736446	1.34E-10	1.03E-08	down
gene-AB205_0027980	AB205_0027980	-2.53334258	0.000210812	0.003321003	down	P3H2;P3H1;P3H3
gene-AB205_0004740	AB205_0004740	-2.539121723	3.64E-07	1.39E-05	down	MATN
gene-AB205_0108080	AB205_0108080	-2.540368899	0.001376129	0.014845162	down	MCOLN3, TRPML3
gene-AB205_0028370	AB205_0028370	-2.544847791	1.36E-05	0.000332561	down	AKR1C3;AKR1C4
gene-AB205_0081250	AB205_0081250	-2.54529237	3.64E-08	1.73E-06	down	OMD
gene-AB205_0002350	AB205_0002350	-2.552362133	0.00015078	0.002510151	down	CORO2
gene-AB205_0113840	AB205_0113840	-2.564995694	1.36E-09	8.44E-08	down	HMCN
gene-AB205_0063560	AB205_0063560	-2.584668223	4.23E-08	1.98E-06	down	HAPLN4
gene-AB205_0123850	AB205_0123850	-2.589072242	3.89E-05	0.000801715	down	GATA1
gene-AB205_0037250	AB205_0037250	-2.589130642	8.15E-05	0.001483015	down	ADAMTSL5
gene-AB205_0108910	AB205_0108910	-2.589305013	0.002814631	0.025609568	down	NID
gene-AB205_0198830	AB205_0198830	-2.591641548	2.28E-30	2.45E-27	down	NEF3, NF-M
gene-AB205_0035770	AB205_0035770	-2.597204582	0.006344512	0.047179769	down	CDC42BP
gene-AB205_0117090	AB205_0117090	-2.608457714	3.72E-05	0.000773501	down	ggt
gene-AB205_0109330	AB205_0109330	-2.6364425	7.58E-16	1.66E-13	down
gene-AB205_0168070	AB205_0168070	-2.642052399	0.004553116	0.037156423	down
gene-AB205_0090550	AB205_0090550	-2.648147291	0.001962653	0.019499084	down	NTE, NRE
gene-AB205_0191640	AB205_0191640	-2.650466673	0.00283601	0.025767751	down
gene-AB205_0204410	AB205_0204410	-2.658175278	5.34E-05	0.001046009	down	FERMT1, KIND1
gene-AB205_0095980	AB205_0095980	-2.660571124	0.001802174	0.018322815	down	HBE;HBB
gene-AB205_0005270	AB205_0005270	-2.66766107	0.000370754	0.005268302	down
gene-AB205_0078810	AB205_0078810	-2.675859011	0.000364372	0.005206115	down
gene-AB205_0013020	AB205_0013020	-2.685471997	1.50E-05	0.000360729	down	COCH
gene-AB205_0084020	AB205_0084020	-2.696780063	4.71E-12	4.67E-10	down
gene-AB205_0154160	AB205_0154160	-2.706746297	0.001260971	0.013869601	down
gene-AB205_0185370	AB205_0185370	-2.708916581	7.98E-07	2.75E-05	down
gene-AB205_0154580	AB205_0154580	-2.730821109	3.95E-08	1.85E-06	down	IST1
gene-AB205_0172560	AB205_0172560	-2.762154815	0.000647372	0.008277888	down	TSPAN1
gene-AB205_0185790	AB205_0185790	-2.771932937	1.60E-05	0.000382509	down	TACC2
gene-AB205_0221750	AB205_0221750	-2.790235797	0.000966237	0.011353727	down	HBA
gene-AB205_0137350	AB205_0137350	-2.790699505	3.21E-07	1.23E-05	down	ELOVL7
gene-AB205_0056860	AB205_0056860	-2.815045221	1.06E-14	1.85E-12	down
gene-AB205_0221160	AB205_0221160	-2.820652399	9.87E-10	6.34E-08	down	PAX2
gene-AB205_0069080	AB205_0069080	-2.855039961	4.76E-09	2.63E-07	down	PIP4K2
gene-AB205_0014450	AB205_0014450	-2.856103336	3.76E-11	3.19E-09	down	FKBP9_10
gene-AB205_0083930	AB205_0083930	-2.856892615	0.004504372	0.036875257	down	CERK
gene-AB205_0031650	AB205_0031650	-2.871666427	0.000342878	0.004964997	down	KLB
gene-AB205_0152970	AB205_0152970	-2.878345636	1.72E-10	1.29E-08	down	TGFBR3
gene-AB205_0092610	AB205_0092610	-2.890826176	3.54E-10	2.44E-08	down
gene-AB205_0151890	AB205_0151890	-2.893694368	0.001133734	0.012910396	down	TJP2, ZO2
gene-AB205_0116910	AB205_0116910	-2.927010101	6.62E-10	4.33E-08	down	REEP5_6
gene-AB205_0157310	AB205_0157310	-2.93127174	5.49E-07	1.97E-05	down	SERPINF1, PEDF
gene-AB205_0069540	AB205_0069540	-2.936268031	4.08E-05	0.000833345	down
gene-AB205_0191770	AB205_0191770	-2.942626177	0.006101285	0.045900159	down	KRT2
gene-AB205_0160450	AB205_0160450	-2.944305746	4.63E-16	1.07E-13	down	ALDH1A
gene-AB205_0157180	AB205_0157180	-2.961958922	1.95E-05	0.000450827	down	MLX
gene-AB205_0001190	AB205_0001190	-2.972941079	0.000533094	0.007054344	down	SHROOM
gene-AB205_0185230	AB205_0185230	-2.979067473	0.000271435	0.004086413	down	HBZ;HBA
gene-AB205_0134210	AB205_0134210	-2.980877237	1.83E-17	5.12E-15	down	CASR
gene-AB205_0063430	AB205_0063430	-2.997623568	1.24E-06	4.09E-05	down	SLC13A2_3_5
gene-AB205_0190690	AB205_0190690	-3.007774284	1.73E-12	1.79E-10	down
gene-AB205_0195630	AB205_0195630	-3.016034019	0.003244298	0.028494165	down
gene-AB205_0054880	AB205_0054880	-3.021134296	0.001479705	0.015687063	down
gene-AB205_0162350	AB205_0162350	-3.031182345	2.65E-05	0.000585925	down	ELL
gene-AB205_0167840	AB205_0167840	-3.034365925	6.21E-06	0.000167197	down	E7.6.2.1
gene-AB205_0095860	AB205_0095860	-3.044278197	5.63E-17	1.45E-14	down	SLC30A3, ZNT3
gene-AB205_0184110	AB205_0184110	-3.045428841	3.67E-05	0.000764509	down	IL17D, IL27
gene-AB205_0171850	AB205_0171850	-3.056819488	2.75E-13	3.54E-11	down
gene-AB205_0162130	AB205_0162130	-3.058527741	0.003650754	0.03135954	down	KCP
gene-AB205_0174090	AB205_0174090	-3.070101843	0.002047732	0.020198654	down	MYO5
gene-AB205_0189630	AB205_0189630	-3.076474833	8.24E-11	6.53E-09	down	NAALAD
gene-AB205_0154180	AB205_0154180	-3.091633738	3.26E-06	9.50E-05	down	SERPINF1, PEDF
gene-AB205_0043840	AB205_0043840	-3.093409963	0.000515427	0.006848643	down	EVPL
gene-AB205_0141140	AB205_0141140	-3.126356714	4.70E-10	3.19E-08	down	HTR3
gene-AB205_0114790	AB205_0114790	-3.133010261	5.02E-09	2.74E-07	down	EXOC3L2
gene-AB205_0104120	AB205_0104120	-3.146025639	0.000273907	0.004118828	down	SLC44A3
gene-AB205_0150020	AB205_0150020	-3.158117545	0.001066398	0.012306506	down
gene-AB205_0167070	AB205_0167070	-3.164723169	0.002013094	0.019917899	down
gene-AB205_0044200	AB205_0044200	-3.186329251	0.006354652	0.047227951	down	MUC4
gene-AB205_0201360	AB205_0201360	-3.209678143	3.45E-14	5.49E-12	down	ENPP6
gene-AB205_0004530	AB205_0004530	-3.210188634	1.69E-22	8.70E-20	down	EYA1
gene-AB205_0149460	AB205_0149460	-3.233086103	0.005804613	0.04426567	down
gene-AB205_0058050	AB205_0058050	-3.247175776	4.99E-05	0.000988498	down	EPB42
gene-AB205_0079530	AB205_0079530	-3.251577004	0.00212606	0.020796382	down	KRT1
gene-AB205_0008790	AB205_0008790	-3.256004514	5.38E-06	0.000146085	down	ATPeV1A, ATP6A
gene-AB205_0215330	AB205_0215330	-3.263377533	1.14E-15	2.37E-13	down	CFL
gene-AB205_0156470	AB205_0156470	-3.265922515	2.43E-11	2.11E-09	down	EPCAM, TACSTD1, CD326;TACSTD2
gene-AB205_0113470	AB205_0113470	-3.279791401	2.97E-20	1.16E-17	down	ALG3
gene-AB205_0160440	AB205_0160440	-3.286629778	5.96E-13	7.18E-11	down	ALDH1A
gene-AB205_0111270	AB205_0111270	-3.299756077	0.004958653	0.039703803	down	AKR1C3
gene-AB205_0067730	AB205_0067730	-3.321924073	1.29E-05	0.000315962	down
gene-AB205_0176160	AB205_0176160	-3.329903815	7.15E-13	8.16E-11	down	APOE
gene-AB205_0110180	AB205_0110180	-3.365538737	4.17E-14	6.56E-12	down	KIT, SCFR, CD117
gene-AB205_0100590	AB205_0100590	-3.407575355	0.00593651	0.044984893	down	BARX
gene-AB205_0007870	AB205_0007870	-3.416761944	0.005182372	0.041045401	down	KL
gene-AB205_0173710	AB205_0173710	-3.416761944	0.005182372	0.041045401	down	KL
gene-AB205_0088770	AB205_0088770	-3.416761944	0.005182372	0.041045401	down	KL
gene-AB205_0184990	AB205_0184990	-3.453242616	3.32E-07	1.27E-05	down	GSTP
gene-AB205_0182620	AB205_0182620	-3.465036369	4.92E-11	3.99E-09	down	SDCBP
gene-AB205_0048650	AB205_0048650	-3.494317971	2.49E-13	3.24E-11	down	EYA1
gene-AB205_0115970	AB205_0115970	-3.506930182	9.66E-13	1.06E-10	down	PHOX2, PMX2
gene-AB205_0154310	AB205_0154310	-3.51203909	3.38E-23	1.89E-20	down	GJB7, CX25
gene-AB205_0072590	AB205_0072590	-3.51779633	1.30E-07	5.53E-06	down
gene-AB205_0092070	AB205_0092070	-3.524100182	3.93E-05	0.000807094	down
gene-AB205_0039260	AB205_0039260	-3.535639525	0.000124739	0.002126008	down	SULT1
gene-AB205_0089150	AB205_0089150	-3.569666194	0.000478401	0.00644967	down	FOXI
gene-AB205_0222080	AB205_0222080	-3.620727915	5.14E-19	1.75E-16	down	ARHGEF5
gene-AB205_0155320	AB205_0155320	-3.646584829	1.15E-11	1.08E-09	down	TUBB
gene-AB205_0065430	AB205_0065430	-3.650902183	0.004313209	0.035626774	down	MYO7A, USH1B
gene-AB205_0194200	AB205_0194200	-3.693098328	1.13E-09	7.17E-08	down	RAB19
gene-AB205_0060670	AB205_0060670	-3.710926786	0.000644206	0.00825377	down	ACY3
gene-AB205_0098600	AB205_0098600	-3.713519189	3.50E-05	0.000736873	down	SLC30A8, ZNT8
gene-AB205_0120760	AB205_0120760	-3.718551076	2.03E-06	6.34E-05	down	EPHX1
gene-AB205_0096890	AB205_0096890	-3.720745028	8.68E-06	0.000225094	down	GLYAT;GLYATL2
gene-AB205_0044000	AB205_0044000	-3.785018558	1.28E-05	0.000314571	down
gene-AB205_0187000	AB205_0187000	-3.786014071	7.36E-07	2.55E-05	down	AP1G1
gene-AB205_0049720	AB205_0049720	-3.787200807	0.000186265	0.00300774	down	NLRP3, PYPAF1
gene-AB205_0034570	AB205_0034570	-3.792623393	5.87E-08	2.70E-06	down	SLC7A9_15, BAT1
gene-AB205_0036310	AB205_0036310	-3.810534043	6.19E-07	2.18E-05	down
gene-AB205_0151140	AB205_0151140	-3.858080281	1.94E-10	1.44E-08	down	CDH1, CDHE, CD324
gene-AB205_0098610	AB205_0098610	-3.886257831	3.45E-05	0.000728155	down	SLC30A8, ZNT8
gene-AB205_0180620	AB205_0180620	-3.89107276	7.92E-06	0.000208175	down
gene-AB205_0108370	AB205_0108370	-3.906180055	9.81E-14	1.41E-11	down	EYA2
gene-AB205_0050770	AB205_0050770	-3.915474789	8.43E-06	0.000220545	down	MUC4
gene-AB205_0143200	AB205_0143200	-3.929886207	1.03E-09	6.60E-08	down	GRB7
gene-AB205_0214240	AB205_0214240	-3.948813346	2.45E-09	1.43E-07	down	INPP5A
gene-AB205_0080560	AB205_0080560	-3.963126961	1.29E-14	2.15E-12	down	BICDL, CCDC64
gene-AB205_0204790	AB205_0204790	-3.965995932	5.06E-13	6.16E-11	down	TMPRSS9
gene-AB205_0064690	AB205_0064690	-3.970758524	1.51E-07	6.30E-06	down	BAIAP2L1, IRTKS
gene-AB205_0075740	AB205_0075740	-3.980398265	1.19E-07	5.08E-06	down	TNK2, ACK1;TNK1
gene-AB205_0118520	AB205_0118520	-3.982518589	0.0024667	0.02314572	down	OVOL
gene-AB205_0088890	AB205_0088890	-3.989408636	4.88E-13	6.02E-11	down	FAAH
gene-AB205_0217200	AB205_0217200	-4.01797641	0.000131665	0.002229314	down	BRD2;TSPAN4
gene-AB205_0112340	AB205_0112340	-4.039324745	0.00255516	0.023785392	down
gene-AB205_0056730	AB205_0056730	-4.054596324	0.00013208	0.002233409	down	OCLN
gene-AB205_0210180	AB205_0210180	-4.059045423	9.36E-11	7.32E-09	down	SLC6A5_9, GLYT
gene-AB205_0197940	AB205_0197940	-4.107619175	1.38E-13	1.88E-11	down	GST, gst
gene-AB205_0147980	AB205_0147980	-4.122189586	2.77E-17	7.60E-15	down	MYO1
gene-AB205_0108920	AB205_0108920	-4.138419181	5.85E-05	0.001126405	down	NID
gene-AB205_0035340	AB205_0035340	-4.206416339	7.36E-14	1.09E-11	down	S100Z
gene-AB205_0190570	AB205_0190570	-4.225802771	5.41E-07	1.94E-05	down
gene-AB205_0066230	AB205_0066230	-4.281372737	3.51E-10	2.44E-08	down	CNKSR1, CNK1
gene-AB205_0093930	AB205_0093930	-4.304226747	0.003229088	0.02839443	down	SLC26A4, PDS
gene-AB205_0140040	AB205_0140040	-4.322328225	1.62E-05	0.000384477	down	ADGRG2, GPR64
gene-AB205_0179480	AB205_0179480	-4.358999768	7.26E-07	2.52E-05	down	SULT1;SULT1A
gene-AB205_0107130	AB205_0107130	-4.394247513	0.000579514	0.007560053	down	SLC2A12, GLUT12
gene-AB205_0077520	AB205_0077520	-4.444788854	7.25E-26	5.20E-23	down	CYP26A
gene-AB205_0026860	AB205_0026860	-4.467902629	1.22E-14	2.10E-12	down	MSX
gene-AB205_0058000	AB205_0058000	-4.525413225	0.001167115	0.013174208	down
gene-AB205_0197360	AB205_0197360	-4.530520579	3.90E-08	1.84E-06	down	OTOA
gene-AB205_0206450	AB205_0206450	-4.557708358	7.44E-05	0.001378094	down	RASSF6
gene-AB205_0066790	AB205_0066790	-4.585375821	0.006608028	0.048413842	down	TCF7, TCF-1;LEF1
gene-AB205_0122070	AB205_0122070	-4.625847539	3.21E-10	2.27E-08	down
gene-AB205_0186990	AB205_0186990	-4.655101939	0.000121515	0.002082049	down	AP1G1
gene-AB205_0156150	AB205_0156150	-4.678908233	0.006672136	0.048689989	down
gene-AB205_0201820	AB205_0201820	-4.683340174	0.000392802	0.005502634	down	SLC34A, NPT, nptA
gene-AB205_0007490	AB205_0007490	-4.723628078	0.000730081	0.009100971	down
gene-AB205_0180760	AB205_0180760	-4.755956488	0.001096539	0.012575602	down	ARHGEF5
gene-AB205_0109730	AB205_0109730	-4.792748795	4.50E-05	0.000900765	down	PAX4
gene-AB205_0077870	AB205_0077870	-4.814989815	1.93E-06	6.04E-05	down	CPT1B
gene-AB205_0152700	AB205_0152700	-4.849122126	1.10E-45	2.85E-42	down	MAN2B1, LAMAN
gene-AB205_0132330	AB205_0132330	-4.923255159	6.30E-16	1.40E-13	down	CYP2G1
gene-AB205_0121900	AB205_0121900	-4.94493313	0.003011042	0.026978098	down	TFCP2
gene-AB205_0152900	AB205_0152900	-4.947407388	3.78E-31	4.43E-28	down	CYP26A
gene-AB205_0140830	AB205_0140830	-4.952781658	1.07E-05	0.00027245	down
gene-AB205_0201520	AB205_0201520	-5.021788628	5.38E-26	4.08E-23	down	PITX3
gene-AB205_0184480	AB205_0184480	-5.063010057	4.63E-09	2.56E-07	down
gene-AB205_0007040	AB205_0007040	-5.100524019	1.09E-17	3.20E-15	down	RAB25
gene-AB205_0039180	AB205_0039180	-5.102655183	2.94E-07	1.14E-05	down
gene-AB205_0095250	AB205_0095250	-5.170974076	0.000287665	0.004295658	down
gene-AB205_0007500	AB205_0007500	-5.182708413	0.000787125	0.009662689	down
gene-AB205_0189820	AB205_0189820	-5.185225331	3.07E-10	2.18E-08	down	LHX3_4
gene-AB205_0204780	AB205_0204780	-5.209042296	0.005792732	0.0442459	down	TMPRSS9
gene-AB205_0214490	AB205_0214490	-5.25499626	1.80E-08	8.98E-07	down	HBZ
gene-AB205_0058160	AB205_0058160	-5.314407977	0.005346966	0.041911641	down
gene-AB205_0218610	AB205_0218610	-5.324366373	5.56E-20	2.05E-17	down
gene-AB205_0168560	AB205_0168560	-5.330638137	5.54E-18	1.70E-15	down	NR1I3, CAR
gene-AB205_0165090	AB205_0165090	-5.360251757	0.003224743	0.028380374	down	CYP2K
gene-AB205_0199190	AB205_0199190	-5.419533626	2.28E-15	4.61E-13	down	TSEAR
gene-AB205_0202390	AB205_0202390	-5.441139442	0.00214614	0.020945158	down
gene-AB205_0207190	AB205_0207190	-5.464575777	2.56E-09	1.49E-07	down	CPT1B
gene-AB205_0181390	AB205_0181390	-5.487855083	0.004489805	0.036779344	down	NQO1
gene-AB205_0165110	AB205_0165110	-5.513963609	0.002962728	0.026637711	down	CYP2K
gene-AB205_0112470	AB205_0112470	-5.517737894	0.002195089	0.021206608	down
gene-AB205_0201640	AB205_0201640	-5.521460157	0.000181843	0.002947404	down	UPK1
gene-AB205_0176730	AB205_0176730	-5.54225724	2.54E-06	7.66E-05	down	HPN
gene-AB205_0184500	AB205_0184500	-5.567091714	0.002258718	0.021666899	down
gene-AB205_0059940	AB205_0059940	-5.583791513	0.00120407	0.013380629	down	SLC6A14
gene-AB205_0207730	AB205_0207730	-5.595412195	2.54E-11	2.18E-09	down	ESRP1_2
gene-AB205_0137690	AB205_0137690	-5.679308619	0.003163546	0.028033017	down	CYP2K
gene-AB205_0056720	AB205_0056720	-5.69643588	1.48E-12	1.58E-10	down	MARVELD2
gene-AB205_0034900	AB205_0034900	-5.696953312	2.73E-10	1.98E-08	down	HSH2D
gene-AB205_0020840	AB205_0020840	-5.707508329	0.001277605	0.013992923	down
gene-AB205_0159820	AB205_0159820	-5.75951548	0.002338796	0.022285924	down	INSRR
gene-AB205_0040230	AB205_0040230	-5.819747639	1.22E-17	3.49E-15	down	MYOM
gene-AB205_0148680	AB205_0148680	-5.824608425	0.000480882	0.006476346	down
gene-AB205_0183060	AB205_0183060	-5.832090454	2.56E-21	1.14E-18	down	B4GALNT3
gene-AB205_0096760	AB205_0096760	-5.845187087	2.36E-06	7.21E-05	down	TBC1D24
gene-AB205_0189390	AB205_0189390	-5.860568406	0.006323793	0.047161609	down	GRO, TLE
gene-AB205_0188600	AB205_0188600	-5.866954423	0.00139616	0.015003454	down
gene-AB205_0124620	AB205_0124620	-5.900659005	5.46E-05	0.001062882	down	GCG
gene-AB205_0174400	AB205_0174400	-5.920390973	0.000187911	0.003012807	down	ADH1_7
gene-AB205_0008970	AB205_0008970	-5.964756382	2.17E-41	3.99E-38	down	ARL3
gene-AB205_0080030	AB205_0080030	-5.965053765	0.000101604	0.00180181	down	SLC26A9
gene-AB205_0161300	AB205_0161300	-5.973874965	0.000671272	0.00849927	down	OTUD4
gene-AB205_0158580	AB205_0158580	-5.984700756	2.60E-06	7.78E-05	down	SIX1
gene-AB205_0125010	AB205_0125010	-5.992111442	4.70E-07	1.73E-05	down
gene-AB205_0090460	AB205_0090460	-6.212767943	3.65E-15	7.13E-13	down	HOX_2
gene-AB205_0027790	AB205_0027790	-6.217868854	6.49E-05	0.001235104	down	HSD11B1
gene-AB205_0021070	AB205_0021070	-6.33150732	3.77E-07	1.43E-05	down	ELMO3
gene-AB205_0161960	AB205_0161960	-6.370336543	1.16E-09	7.28E-08	down	SCNN1B, ENACB
gene-AB205_0222090	AB205_0222090	-6.451755043	5.04E-05	0.00099719	down
gene-AB205_0095260	AB205_0095260	-6.479203941	9.37E-15	1.66E-12	down	VANGL
gene-AB205_0120480	AB205_0120480	-6.504971514	1.71E-06	5.45E-05	down
gene-AB205_0177860	AB205_0177860	-6.545920253	2.18E-06	6.73E-05	down	LBX
gene-AB205_0151500	AB205_0151500	-6.563935891	6.56E-10	4.33E-08	down	SIGIRR
gene-AB205_0108440	AB205_0108440	-6.590361583	7.84E-05	0.001435186	down	APCS, SAP
gene-AB205_0027370	AB205_0027370	-6.595485617	6.39E-05	0.001217406	down	PLA2G, SPLA2
gene-AB205_0120540	AB205_0120540	-6.599844576	9.17E-06	0.00023513	down
gene-AB205_0087380	AB205_0087380	-6.641928311	6.93E-05	0.001299862	down	CYP2K
gene-AB205_0111620	AB205_0111620	-6.738470608	4.82E-06	0.000133739	down	FRK, PTK5
gene-AB205_0181120	AB205_0181120	-6.788622112	9.81E-06	0.000249759	down
gene-AB205_0033740	AB205_0033740	-6.854273137	4.67E-06	0.000129913	down
gene-AB205_0184490	AB205_0184490	-7.036412609	1.05E-06	3.53E-05	down
gene-AB205_0151550	AB205_0151550	-7.127128108	1.09E-08	5.62E-07	down	HOX_4
gene-AB205_0217170	AB205_0217170	-7.232083645	7.34E-13	8.28E-11	down	LRRN4
gene-AB205_0162780	AB205_0162780	-7.23251826	7.97E-10	5.14E-08	down
gene-AB205_0188220	AB205_0188220	-7.337997202	2.33E-07	9.35E-06	down	BMP8
gene-AB205_0062010	AB205_0062010	-7.340122889	6.08E-10	4.07E-08	down	PNMT
gene-AB205_0048500	AB205_0048500	-7.373464156	7.34E-07	2.54E-05	down	HOX_4
gene-AB205_0063510	AB205_0063510	-7.399481349	0.000701267	0.008785569	down
gene-AB205_0196150	AB205_0196150	-7.402378268	1.38E-07	5.83E-06	down	NKX5, HMX
gene-AB205_0153540	AB205_0153540	-7.505414066	3.84E-09	2.18E-07	down	UTS2B
gene-AB205_0168140	AB205_0168140	-7.717510253	2.85E-09	1.63E-07	down	HOX_3
gene-AB205_0075070	AB205_0075070	-7.967046311	6.28E-08	2.83E-06	down	ADAMTS19
gene-AB205_0167750	AB205_0167750	-8.060531023	8.69E-09	4.55E-07	down
gene-AB205_0109760	AB205_0109760	-8.073671665	7.11E-12	6.90E-10	down
gene-AB205_0002180	AB205_0002180	-8.113053113	4.70E-12	4.67E-10	down
gene-AB205_0090470	AB205_0090470	-8.428563312	6.51E-09	3.50E-07	down	HOX_4
gene-AB205_0142590	AB205_0142590	-8.598498126	7.64E-11	6.09E-09	down	HTR3
gene-AB205_0079640	AB205_0079640	-8.728497468	4.59E-12	4.63E-10	down	HOX_3
gene-AB205_0130550	AB205_0130550	-9.152077612	4.63E-11	3.83E-09	down	HOX_4
gene-AB205_0090480	AB205_0090480	-9.237705939	1.67E-05	0.000396547	down	HOX_6;HOX_5
gene-AB205_0179770	AB205_0179770	-9.267410229	6.57E-13	7.68E-11	down	TBX20
gene-AB205_0048290	AB205_0048290	-9.287572048	0.000445865	0.006097007	down	HOX_6;HOX_5
gene-AB205_0112370	AB205_0112370	-9.585697196	2.44E-09	1.43E-07	down	OTOL1
gene-AB205_0157620	AB205_0157620	-9.658424156	1.82E-06	5.77E-05	down	PSG, CD66f
gene-AB205_0180510	AB205_0180510	-9.936714049	1.62E-20	6.74E-18	down	PLA2G, SPLA2
gene-AB205_0151560	AB205_0151560	-10.45060152	3.30E-16	7.88E-14	down	HOX_3
gene-AB205_0212270	AB205_0212270	-10.56823319	0.006833538	0.049643189	down	HOX_5
gene-AB205_0044290	AB205_0044290	-11.5864351	1.12E-19	4.01E-17	down	POU1F, PIT1
gene-AB205_0154270	AB205_0154270	-11.65757356	3.33E-37	4.77E-34	down	CGA
gene-AB205_0046550	AB205_0046550	-12.43653664	1.51E-214	1.95E-210	down	FSHB
gene-AB205_0078640	AB205_0078640	-13.41257624	4.05E-62	1.74E-58	down	GH
gene-AB205_0205650	AB205_0205650	-13.43470664	1.11E-198	7.16E-195	down	PRL
